# Supplementary material for: Ribonucleotide Reductase Subunit M2 Predicts Survival in Subgroups of Patients with Non-Small Cell Lung Carcinoma: Effects of Gender and Smoking Status
Source: PLoS One. 2015 May 22;10(5):e0127600. doi: 10.1371/journal.pone.0127600 (PMC4441434; doi:10.1371/journal.pone.0127600)
Supplement: S1 Table — (XLSX) [file pone.0127600.s002.xlsx]

## Sheet: Rrm1Rrm2NoTxNsclcNoTx.csv
Case.Code	RRM1.cytoplasm.integrated.intensity.mean	RRM2.cytoplasm.integrated.intensity.mean	RRM2.nucleus.integrated.intensity.mean	Age	Grade	Grade.Numeric	grouped.histology	histology	Gender	Years.Quit	smoking.category	smokingYesNo	Ethnicity	Disease.Specific.Death	Follow.Up.Months	Stage	Stage.Numeric	pre.op.treatment	chemotherapy	radiation
C000-1595	1.15	0.00666667	0	67	G1	1	adenocarcinoma	adenocarcinoma	Female	10	former_5_10y	1	Caucasian	0	120	IA	1	0	0	0
C000-1596	0.0325	0.0285714	0	64	G2	2	adenocarcinoma	adenocarcinoma	Male	10	former_5_10y	1	Caucasian	1	67	IB	1	0	1	0
C000-1598	0.925714	0.102857	0.0571429	79	G3	3	adenocarcinoma	adenocarcinoma	Female	17	former_over_10	1		0	3	IA	1	0	0	0
C000-1602	0.894	0.538	0.08	46	G3	3	squamous cell carcinoma	squamous cell carcinoma	Male				African	0	15	IIIB	3	0	0	1
C000-1603	0.06	0.2	0.025	49	G4	4	large cell carcinoma	large cell carcinoma	Male			1	Caucasian	0	120	IV	4	0	0	0
C000-1604	0.64	0.205	0.1075	73	G2	2	squamous cell carcinoma	squamous cell carcinoma	Male	0	current	1	Asian	0	60	IIB	2	0	0	0
C000-1605	0	0	0	66	G2	2	adenocarcinoma	adenocarcinoma	Male				Hispanic	0	120	IA	1	0	0	0
C000-1606	0.525	0	0	63	G1	1	adenocarcinoma	bronchioloalveolar carcinoma	Female	5	former_1_5y	1	Caucasian	0	89	IA	1	0	0	0
C000-1608	0.183333	0.015	0.0025	71			adenocarcinoma	adenocarcinoma	Female	34	former_over_10	1	Caucasian	1	8	IA	1	0	0	0
C000-1609	0	0.18	0.06	66	G4	4	large cell carcinoma	large cell carcinoma	Female	1	former_1_12m	1	Caucasian	0	3	IIB	2	0	0	0
C000-1610	0.75	0.143333	0.0933333	72	G4	4	large cell carcinoma	large cell carcinoma	Male	1.25	former_1_5y	1	Caucasian	0	51	IA	1	0	0	0
C000-1611	2.26333	0.0766667	0.0233333	77	G1	1	squamous cell carcinoma	squamous cell carcinoma	Male	20	former_over_10	1	African	1	18	IIB	2	0	0	0
C000-1612	0.0333333	0.126667	0.0933333	64	G3	3	squamous cell carcinoma	squamous cell carcinoma	Female		non	0	Caucasian	1	7	IIIA	3	0	0	0
C000-1613	0	0.345	0.05	70	G3	3	squamous cell carcinoma	squamous cell carcinoma	Female	0	current	1	Caucasian	1	33	IA	1	0	0	0
C000-1615	0.66	0.12	0.206667	77	G3	3	squamous cell carcinoma	squamous cell carcinoma	Male		non	0	Caucasian	1	34	IB	1	0	1	1
C000-1617	0.086	0	0	62	G1	1	adenocarcinoma	adenocarcinoma, bronchioloalveolar pattern predominant	Male				Caucasian	1	32	IIIB	3	0	0	0
C000-1621	0.6825	0	0	66	G1	1	adenocarcinoma	adenocarcinoma	Female	21	former_over_10	1	Caucasian	1	62	IB	1	0	0	0
C000-1623	0.74	0.325	0.035	55	G3	3	squamous cell carcinoma	squamous cell carcinoma	Female		current	1	Caucasian	0	120	IIB	2	0	0	0
C000-1624	0	0.065	0.075	58	G4	4	large cell carcinoma	large cell carcinoma	Female		current	1	Caucasian	0	120	IB	1	0	0	0
C000-1628	0.0333333	0.0666667	0.0166667	73	G3	3	adenocarcinoma	adenocarcinoma	Female	4	former_1_5y	1	Caucasian	0	81	IA	1	0	0	0
C000-1632	0.825	0.01	0.02	53	G4	4	large cell carcinoma	large cell carcinoma	Female	0	current	1		0	20	IB	1	0	1	0
C000-1633	1.045	0.222	0.122	84	G2	2	squamous cell carcinoma	squamous cell carcinoma	Female			1	Caucasian	1	73	IB	1	0	0	0
C000-1635	0.166667	0	0	69	G3	3	squamous cell carcinoma	squamous cell carcinoma	Male			1		0	84	IA	1	0	0	0
C000-1637	0.833333	0	0	56	G1	1	adenocarcinoma	bronchioloalveolar carcinoma	Male	9	former_5_10y	1		0	74	IA	1	0	0	0
C000-1641	0.75	0.014	0	75	G2	2	adenocarcinoma	adenocarcinoma	Female		current	1	Caucasian	0	48	IB	1	0	0	0
C000-1643	0	0.15	0	66	G1	1	squamous cell carcinoma	squamous cell carcinoma	Female			1	Caucasian	0	4	IA	1	0	0	0
C000-1644	0.654	0	0	62	G1	1	adenocarcinoma	bronchioloalveolar carcinoma	Female		current	1	Caucasian	0	35	IIIB	3	0	0	0
C000-1646	1.2	0	0	62	G2	2	squamous cell carcinoma	squamous cell carcinoma	Male	2	former_1_5y	1	Caucasian	0	120	IA	1	0	0	1
C000-1647	0.525	0.2375	0.0075	85	G1	1	adenocarcinoma	adenocarcinoma	Female	30	former_over_10	1	Caucasian	1	9	IIIA	3	0	0	1
C000-1648	0.0166667	0.02	0.01	71	G1	1	adenocarcinoma	adenocarcinoma	Female	7	former_5_10y	1		0	85	IB	1	0	1	1
C000-1649	0	0.1	0.05	52			adenocarcinoma	adenocarcinoma	Female	2.5	former_1_5y	1	Caucasian	1	20	IA	1	0	0	1
C000-1651	0.3	0.115	0	80	G3	3	adenocarcinoma	adenocarcinoma	Female			1	Caucasian	1	44	IA	1	0	1	1
C000-1653	0.466667	0.263333	0.196667	78	G4	4	large cell carcinoma	large cell carcinoma	Female	15	former_over_10	1	Caucasian	1	15	IIB	2	0	0	1
C000-1654	0.05	0	0	69	G3	3	adenocarcinoma	adenocarcinoma	Female		current	1	Caucasian	1	62	IB	1	0	0	0
C000-1660	0.05	0.05	0	59	G1	1	adenocarcinoma	adenocarcinoma	Male	3	former_1_5y	1	Caucasian	1	12	IA	1	0	0	1
C000-1661	1.57	0.44	0.4	33	G3	3	squamous cell carcinoma	squamous cell carcinoma	Male			1	Caucasian	0	120	IB	1	0	0	0
C000-1662	0.4925	0.075	0.0225	79	G3	3	adenocarcinoma	adenocarcinoma	Male	16	former_over_10	1		0	1	IA	1	0	0	0
C000-1664	0.333333	0.326667	0	68	G3	3	adenocarcinoma	adenocarcinoma	Male		current	1	Caucasian	0	116	IA	1	0	0	0
C000-1665	0	0	0	68	G2	2	adenocarcinoma	adenocarcinoma	Female	0	current	1		0	56	IA	1	0	0	0
C000-1668	1.1	0.17	0.18	46	G4	4	neuroendocrine tumor	large cell neuroendocrine carcinoma	Female	0	current	1	Caucasian	1	20	IIIB	3	0	1	1
C000-1669	0.95	0.12	0	64	G1	1	adenocarcinoma	adenocarcinoma, bronchioloalveolar pattern predominant	Female	0.38	former_1_12m	1	Caucasian	0	82	IA	1	0	0	0
C000-1671	0	0.02	0.01	55	G4	4	large cell carcinoma	large cell carcinoma	Male			1	Caucasian	0	71	IA	1	0	0	0
C000-1674	0	0.0933333	0	72	G1	1	adenocarcinoma	adenocarcinoma	Female	0	current	1	Caucasian	1	57	IB	1	0	0	0
C000-1675	0.525	0	0	36	G1	1	mucoepidermoid carcinoma	mucoepidermoid carcinoma	Female		non	0	Asian	0	120	IA	1	0	0	0
C000-1676	0	0	0	46	G1	1	adenocarcinoma	adenocarcinoma, bronchioloalveolar pattern predominant	Female	14	former_over_10	1	Caucasian	0	120	IA	1	0	0	0
C000-1680	1.05	0.01	0	66	G2	2	adenocarcinoma	adenocarcinoma	Male		non	0	Caucasian	1	5	IV	4	0	0	1
C000-1681	0.1	0	0	77	G1	1	adenocarcinoma	adenocarcinoma	Male			1		1	3	IV	4	0	0	0
C000-1682	0	0.025	0	68	G3	3	squamous cell carcinoma	squamous cell carcinoma	Male	0.08	current	1	Asian	0	120	IB	1	0	0	0
C000-1684	0.804286	0.02125	0.0375	60	G3	3	adenocarcinoma	adenocarcinoma	Female		non	0	Asian	0	0.5	IIIA	3	0	0	0
C000-1685	0.55	0.37	0.035	78	G3	3	squamous cell carcinoma	squamous cell carcinoma	Female	5	former_1_5y	1	Caucasian	0	78	IA	1	0	0	0
C000-1694	0.0833333	0.01	0	61	G3	3	adenocarcinoma	adenocarcinoma	Male	0	current	1	Caucasian	1	3	IIA	2	0	0	0
C000-1696	0.15	0	0	62	G3	3	adenocarcinoma	adenocarcinoma	Female		current	1	Caucasian	0	120	IB	1	0	0	0
C000-1701	0.75	0.3825	0.2175	73	G3	3	squamous cell carcinoma	squamous cell carcinoma	Female	0.05	current	1	Caucasian	1	13	IB	1	0	0	0
C000-1702	1.225	0.015	0.01	65	G1	1	squamous cell carcinoma	squamous cell carcinoma	Female	0	current	1	Caucasian	1	25	IIB	2	0	0	0
C000-1703	0.475	0.585	0.51	78	G2	2	adenocarcinoma	adenocarcinoma	Female		non	0	Caucasian	1	33	IIIB	3	0	0	0
C000-1705	0.883333	0.52	0.155	65	G2	2	squamous cell carcinoma	squamous cell carcinoma	Female	25	former_over_10	1	Caucasian	1	13	IIIA	3	0	1	1
C000-1706	0.175	0.025	0	61	G2	2	squamous cell carcinoma	squamous cell carcinoma	Male			1		0	76	IIA	2	0	0	0
C000-1708	0.175	0.183333	0.143333	71	G4	4	neuroendocrine tumor	large cell neuroendocrine carcinoma	Female	3	former_1_5y	1	Caucasian	1	29	IB	1	0	0	0
C000-1711	0.454	0	0	75	G1	1	adenocarcinoma	adenocarcinoma	Male	44	former_over_10	1	Caucasian	1	23	IIB	2	0	0	0
C000-1712	1.27	0.032	0.024	79	G2	2	adenocarcinoma	adenocarcinoma	Female	9	former_5_10y	1	Caucasian	1	61	IIA	2	0	0	0
C000-1713	0	0	0	83	G2	2	adenocarcinoma	adenocarcinoma	Female		non	0	Caucasian	0	57	IIIB	3	0	0	0
C000-1714	0.108333	0.00333333	0.0216667	74			adenocarcinoma	adenocarcinoma	Female		non	0		0	98	IA	1	0	0	0
C000-1715	0.1	0.173333	0.103333	71	G4	4	large cell carcinoma	large cell carcinoma	Female	1	former_1_12m	1	Caucasian	0	75	IB	1	0	0	0
C000-1718	0	0.16	0.0966667	60	G4	4	large cell carcinoma	large cell carcinoma	Male	2	former_1_5y	1	Caucasian	0	10	IA	1	0	0	0
C000-1719	0.9	1	0.1	77	G2	2	squamous cell carcinoma	squamous cell carcinoma	Female	0	current	1	Caucasian	0	83	IA	1	0	0	0
C000-1720	0.7	0.055	0.04	74			adenocarcinoma	adenocarcinoma	Female		non	0	Caucasian	0	120	IIB	2	0	0	0
C000-1721	0.9	0.06	0.01	73	G2	2	squamous cell carcinoma	squamous cell carcinoma	Male	5	former_1_5y	1	Caucasian	1	35	IIIA	3	0	0	1
C000-1726	0.65	0	0	67	G3	3	adenocarcinoma	adenocarcinoma	Male	26	former_over_10	1		0	120	IB	1	0	0	0
C000-1727	0.3	0	0	42	G1	1	mucoepidermoid carcinoma	mucoepidermoid carcinoma	Male	0	current	1	Caucasian	0	120	IIA	2	0	0	0
C000-1728	0.333333	0	0	72			adenosquamous carcinoma	adenosquamous carcinoma	Female			1	Caucasian	0	39	IIB	2	0	0	0
C000-1729	0.416667	0.203333	0.04	66	G2	2	squamous cell carcinoma	squamous cell carcinoma	Male			1		1	17	IIA	2	0	0	0
C000-1732	0.65	0.175	0.075	68	G2	2	adenocarcinoma	adenocarcinoma	Female	0.5	current	1	Caucasian	1	30	IB	1	0	0	0
C000-1735	0.05	0	0	65	G3	3	squamous cell carcinoma	squamous cell carcinoma	Male			1	Caucasian	1	34	IB	1	0	0	0
C000-1738	0.366667	0.0933333	0	64	G3	3	squamous cell carcinoma	squamous cell carcinoma	Female	2	former_1_5y	1	Caucasian	1	58	IA	1	0	0	0
C000-1739	0.0166667	0	0	66	G1	1	adenocarcinoma	bronchioloalveolar carcinoma	Female	19	former_over_10	1		0	120	IA	1	0	0	0
C000-1740	0.275	0.015	0.0125	73	G3	3	adenocarcinoma	adenocarcinoma	Female	5	former_1_5y	1		0	14	IA	1	0	0	0
C000-1741	0.44	0.0833333	0.15	61	G2	2	adenocarcinoma	adenocarcinoma	Female	1	former_1_12m	1		0	120	IB	1	0	0	0
C000-1742	0.025	0.45	0.235	66	G3	3	squamous cell carcinoma	squamous cell carcinoma	Female	0.04	current	1	Caucasian	1	20	IIB	2	0	0	0
C000-1745	0.05	0	0	48	G1	1	adenocarcinoma	adenocarcinoma	Female		non	0		0	116	IA	1	0	0	0
C000-1746	0.2	0	0	41	G1	1	adenocarcinoma	adenocarcinoma	Female			1	Caucasian	0	34	IA	1	0	0	0
C000-1747	0.65	0.008	0.002	69	G2	2	adenocarcinoma	adenocarcinoma	Female		non	0	Caucasian	1	46	IIB	2	0	0	0
C000-1749	0.65	0.11	0.02	84	G3	3	adenosquamous carcinoma	adenosquamous carcinoma	Female	0	current	1	Caucasian	1	81	IA	1	0	0	0
C000-1751	0.733333	0.0266667	0.0366667	68	G2	2	squamous cell carcinoma	squamous cell carcinoma	Male	11	former_over_10	1	Caucasian	0	37	IA	1	0	0	0
C000-1752	1	0.31	0.125	68	G3	3	squamous cell carcinoma	squamous cell carcinoma	Male			1	Caucasian	1	53	IIIA	3	0	0	1
C000-1753	1.45	0.305	0.145	70	G2	2	squamous cell carcinoma	squamous cell carcinoma	Male		current	1	Caucasian	0	68	IB	1	0	0	0
C000-1755	0.533333	0	0.0633333	69	G2	2	squamous cell carcinoma	squamous cell carcinoma	Male			1	Asian	1	14	IIB	2	0	0	1
C000-1756	1.6	0.14	0.14	66	G2	2	squamous cell carcinoma	squamous cell carcinoma	Male		current	1	Hispanic	1	78	IB	1	0	0	0
C000-1757	0.716667	0.316667	0.0266667	73	G3	3	adenocarcinoma	adenocarcinoma	Female			1	Caucasian	0	120	IB	1	0	0	0
C000-1759	1.475	0.47	0.135	77	G2	2	squamous cell carcinoma	squamous cell carcinoma	Male	20	former_over_10	1	Caucasian	1	39	IIIA	3	0	0	0
C000-1760	0.825	0.205	0	77	G1	1	adenocarcinoma	adenocarcinoma, bronchioloalveolar pattern predominant	Female		non	0	Caucasian	1	83	IA	1	0	0	0
C000-1763	1.05	0.06	0	61	G2	2	adenocarcinoma	adenocarcinoma	Male			1	Caucasian	0	62	IB	1	0	0	0
C000-1764	0.866667	0.01	0	75	G1	1	adenocarcinoma	adenocarcinoma	Male		current	1	Caucasian	1	31	IIB	2	0	0	0
C000-1765	1.53333	0.04	0	35	G3	3	squamous cell carcinoma	squamous cell carcinoma	Male		current	1	Caucasian	0	1	IV	4	0	0	0
C000-1767	0.9	0	0	74	G1	1	adenocarcinoma	adenocarcinoma	Female		non	0	Caucasian	0	120	IA	1	0	0	0
C000-1770	0.33	0.274	0.14	65	G3	3	adenocarcinoma	adenocarcinoma	Female	12	former_over_10	1	Caucasian	0	120	IB	1	0	0	0
C000-1771	1.5	0.425	0.04	72	G3	3	squamous cell carcinoma	squamous cell carcinoma	Male			1	Caucasian	0	70	IA	1	0	0	0
C000-1773	1.495	0.0516667	0.0416667	53	G3	3	adenocarcinoma	adenocarcinoma	Female	8	former_5_10y	1	Caucasian	1	16	IV	4	0	1	1
C000-1774	1.09	0.118333	0.0416667	26			adenosquamous carcinoma	adenosquamous carcinoma	Male		non	0	Caucasian	0	16	IA	1	0	1	0
C000-1775	0.805	0.375	0.09	64	G3	3	squamous cell carcinoma	squamous cell carcinoma	Female	5	former_1_5y	1	Caucasian	0	120	IA	1	0	0	0
C000-1779	0.95	0.0466667	0.03	54	G3	3	squamous cell carcinoma	squamous cell carcinoma	Male		current	1	Caucasian	1	2	IIIB	3	0	0	0
C000-1782	0	0.206667	0.04	78	G2	2	adenocarcinoma	adenocarcinoma	Male	20	former_over_10	1	African	0	7	IA	1	0	0	0
C000-1783	0.1	0.1	0	78	G2	2	squamous cell carcinoma	squamous cell carcinoma	Male	7	former_5_10y	1	Caucasian	0	120	IIIA	3	0	0	1
C000-1787	0.12	0.0366667	0.0366667	79	G2	2	adenocarcinoma	adenocarcinoma	Male		non	0	Caucasian	1	19	IB	1	0	0	0
C000-1788	0	0	0	64			adenocarcinoma	adenocarcinoma	Male	24	former_over_10	1		0	69	IIA	2	0	1	0
C000-1790	0.935	0.1	0.05	53	G3	3	adenocarcinoma	adenocarcinoma	Female			1	Caucasian	1	9	IIB	2	0	1	1
C000-1791	0.325	0	0	66	G2	2	adenocarcinoma	adenocarcinoma	Male	30	former_over_10	1	Asian	1	27	IA	1	0	0	1
C000-1792	0	0.01	0	52	G2	2	adenocarcinoma	adenocarcinoma	Male	26	former_over_10	1	African	0	95	IA	1	0	0	0
C000-1797	0.716667	0.0266667	0.0166667	60	G2	2	adenocarcinoma	adenocarcinoma	Male	30	former_over_10	1	Caucasian	0	102	IA	1	0	0	0
C000-1798	0.916667	0.0766667	0.0233333	79	G2	2	adenocarcinoma	adenocarcinoma	Female		non	0	Caucasian	0	40	IA	1	0	0	0
C000-1800	1	0.15	0.12	59	G3	3	squamous cell carcinoma	squamous cell carcinoma	Male	5	former_1_5y	1	Caucasian	1	7	IIB	2	0	0	0
C000-1801	0	0	0	75	G1	1	adenocarcinoma	adenocarcinoma, bronchioloalveolar pattern predominant	Male	0	current	1	Caucasian	0	88	IA	1	0	0	0
C000-1802	0.475	0	0	73	G3	3	squamous cell carcinoma	squamous cell carcinoma	Male				Caucasian	0	54	IB	1	0	0	0
C000-1803	0.4	0	0	38	G3	3	adenocarcinoma	adenocarcinoma	Male	0	current	1	Caucasian	0	120	IIB	2	0	0	1
C000-1804	0.225	0	0.054	65	G3	3	adenocarcinoma	adenocarcinoma	Male	0	current	1	Caucasian	0	117	IB	1	0	0	0
C000-1805	1.3	0.3125	0.055	68	G3	3	adenosquamous carcinoma	adenosquamous carcinoma	Male	32	former_over_10	1		0	2	IA	1	0	0	0
C000-1806	0.1	0.53	0.05	77	G1	1	squamous cell carcinoma	squamous cell carcinoma	Male		current	1	Caucasian	1	15	IA	1	0	0	0
C000-1808	0	0.15	0	78	G3	3	adenocarcinoma	adenocarcinoma	Female	15	former_over_10	1	Caucasian	0	120	IIIB	3	0	0	0
C000-1809	1.41	0.21	0.015	79	G3	3	squamous cell carcinoma	squamous cell carcinoma	Male	17	former_over_10	1	Caucasian	1	15	IIIB	3	0	0	0
C000-1812	0.6	0.4	0.05	76	G3	3	squamous cell carcinoma	squamous cell carcinoma	Male	0	current	1	Caucasian	1	44	IIB	2	0	0	1
C000-1814	0	0.305	0.01	76			squamous cell carcinoma	squamous cell carcinoma	Female	20	former_over_10	1		1	60	IV	4	0	0	0
C000-1817	0.02	0.1	0	71	G3	3	adenocarcinoma	adenocarcinoma	Male	17	former_over_10	1	Caucasian	0	22	IA	1	0	0	0
C000-1818	0	0	0	57	G2	2	adenocarcinoma	adenocarcinoma	Female	2	former_1_5y	1	Caucasian	0	88	IIB	2	0	1	1
C000-1822	1.45	0.116667	0.143333	47	G2	2	squamous cell carcinoma	squamous cell carcinoma	Male		current	1	African	0	120	IA	1	0	0	0
C000-1824	0	0.04	0	78	G2	2	adenocarcinoma	adenocarcinoma	Male	25	former_over_10	1	Caucasian	0	105	IA	1	0	0	0
C000-1825	0	0.283333	0.0666667	69			squamous cell carcinoma	squamous cell carcinoma	Female	0.25	former_1_12m	1	Caucasian	1	70	IA	1	0	0	0
C000-1829	1.05	0.06	0.065	60	G3	3	adenocarcinoma	adenocarcinoma	Male	4	former_1_5y	1	Caucasian	0	6	IIIB	3	0	0	0
C000-1830	0.8	0.04	0.02	44	G3	3	adenocarcinoma	adenocarcinoma	Male	0	current	1	Caucasian	0	4	IB	1	0	0	0
C000-1835	0	0	0	65	G3	3	adenocarcinoma	adenocarcinoma	Female	15	former_over_10	1	Caucasian	0	120	IIA	2	0	0	0
C000-1836	0.673333	0.633333	0.273333	69	G3	3	squamous cell carcinoma	squamous cell carcinoma	Male	0.07	current	1	Caucasian	0	17	IIB	2	0	0	0
C000-1837	0.666667	0.216667	0.09	68	G3	3	adenocarcinoma	adenocarcinoma	Female	0	current	1	Caucasian	0	73	IIB	2	0	0	0
C000-1838	0.03	0	0	61	G1	1	adenocarcinoma	adenocarcinoma	Female		non	0	Caucasian	0	71	IB	1	0	0	0
C000-1843	2.63333	1.02667	0	77	G4	4	large cell carcinoma	large cell carcinoma	Female		non	0		1	2	IV	4	0	0	0
C000-1849	0.05	0.00666667	0	79	G1	1	adenocarcinoma	adenocarcinoma	Female			1	Caucasian	1	36	IB	1	0	0	0
C000-1853	0.875	1.295	0.725	59	G2	2	adenocarcinoma	adenocarcinoma	Male	0	current	1	Caucasian	0	80	IB	1	0	1	0
C000-1854	0.5	0.575	0.1	69	G3	3	squamous cell carcinoma	squamous cell carcinoma	Female	7	former_1_5y	1	Caucasian	0	89	IB	1	0	0	0
C000-1857	0.116667	0.476667	0.203333	64	G3	3	adenocarcinoma	adenocarcinoma	Female	18	former_over_10	1	Caucasian	0	58	IA	1	0	0	0
C000-1859	2	0.125	0.15	70	G4	4	large cell carcinoma	large cell carcinoma	Female	0	current	1		0	38	IA	1	0	0	0
C000-1860	0.616667	0	0	73	G1	1	adenocarcinoma	adenocarcinoma, bronchioloalveolar pattern predominant	Male		non	0	Caucasian	0	120	IB	1	0	0	0
C000-1862	0.8	0.01	0	68	G1	1	adenocarcinoma	adenocarcinoma, bronchioloalveolar pattern predominant	Male	16	former_over_10	1	Caucasian	0	120	IA	1	0	0	0
C000-1863	0.683333	0.14	0.18	76	G3	3	adenosquamous carcinoma	adenosquamous carcinoma	Male	0	current	1	Caucasian	1	35	IA	1	0	1	0
C000-1864	1.4	0.2	0.06	57	G3	3	adenocarcinoma	adenocarcinoma	Female			1	Caucasian	0	25	IA	1	0	0	0
C000-1865	0.025	0.445	0.095	78	G3	3	adenocarcinoma	adenocarcinoma	Male		non	0	Caucasian	1	10	IIB	2	0	0	0
C000-1866	0.9	0.0466667	0.0333333	60	G2	2	squamous cell carcinoma	squamous cell carcinoma	Female	2	former_1_5y	1	Caucasian	0	120	IIB	2	0	1	0
C000-1867	0.975	0.38	0.15	80	G2	2	squamous cell carcinoma	squamous cell carcinoma	Female	12	former_over_10	1	Caucasian	1	63	IIB	2	0	0	0
C000-1871	1.0375	0.5325	0.125	62	G4	4	large cell carcinoma	large cell carcinoma	Male			1	Caucasian	0	1	IB	1	0	0	0
C000-1874	0	0.14	0.06	65	G3	3	adenocarcinoma	adenocarcinoma	Female	9	former_5_10y	1	Caucasian	0	19	IB	1	0	0	0
C000-1879	0.96125	0.0225	0	58	G2	2	squamous cell carcinoma	squamous cell carcinoma	Female		current	1	African	0	1	IIIA	3	0	0	0
C000-1880	0.0825	0.0325	0.0125	56	G3	3	adenocarcinoma	adenocarcinoma	Male			1	African	0	120	IA	1	0	0	0
C000-1881	0	0.9	0.22	57	G3	3	adenocarcinoma	adenocarcinoma	Male	14	former_over_10	1	Caucasian	1	3	IIIA	3	0	1	0
C000-1883	0.075	0.178333	0	76	G2	2	adenocarcinoma	adenocarcinoma	Female		current	1	Caucasian	1	2	IIB	2	0	0	0
C000-1886	0.95	0	0	74	G1	1	adenocarcinoma	adenocarcinoma	Male	12	former_over_10	1	Caucasian	1	55	IV	4	0	0	0
C000-1887	1	0.77	0.45	64	G3	3	squamous cell carcinoma	squamous cell carcinoma	Male			1	Asian	0	120	IA	1	0	0	0
C000-1888	0.29	0.385	0.325	77	G3	3	adenocarcinoma	adenocarcinoma	Male	0	current	1	Asian	1	10	IIB	2	0	0	0
C000-1890	0.883333	0.12	0.02	71	G3	3	adenocarcinoma	adenocarcinoma	Female	0	current	1		0	56	IIB	2	0	0	0
C000-1891	0.488333	0.11	0	61	G3	3	squamous cell carcinoma	squamous cell carcinoma	Male	10	former_5_10y	1	Caucasian	0	120	IIB	2	0	0	0
C000-1894	0.71	0	0	73	G2	2	adenocarcinoma	adenocarcinoma	Female	3	former_1_5y	1		0	36	IA	1	0	0	0
C000-1895	1	0.43	0.01	74	G3	3	adenocarcinoma	adenocarcinoma	Male	8.5	former_5_10y	1	Caucasian	1	13	IIIA	3	0	0	0
C000-1897	0.9	0.02	0.0166667	81			adenocarcinoma	adenocarcinoma	Male	46	former_over_10	1	Asian	0	27	IB	1	0	0	1
C000-1901	0.475	0.29	0.2	64	G3	3	adenocarcinoma	adenocarcinoma	Female	6	former_5_10y	1	Caucasian	0	1	IA	1	0	0	0
C000-1902	0	0.05	0.09	60	G3	3	adenocarcinoma	adenocarcinoma	Male			1	Caucasian	0	120	IB	1	0	0	0
C000-1906	0	0.01	0	76	G3	3	adenocarcinoma	adenocarcinoma	Male			1	Caucasian	1	7	IIIA	3	0	0	0
C000-1907	0.9	0.26	0.15	73	G3	3	adenocarcinoma	adenocarcinoma	Female	16	former_over_10	1	Caucasian	0	81	IA	1	0	0	0
C000-1909	0.5	0	0	50	G2	2	adenocarcinoma	adenocarcinoma	Female	0	current	1	Caucasian	0	120	IIIA	3	0	0	0
C000-1911	0	0.01	0.035	66	G3	3	squamous cell carcinoma	squamous cell carcinoma	Male			1	Caucasian	0	120	IB	1	0	0	0
C000-1912	1.4	0.225	0.035	51	G3	3	adenosquamous carcinoma	adenosquamous carcinoma	Male	0	current	1	Caucasian	1	31	IIA	2	0	1	1
C000-1913	0.95	0.2	0	78	G3	3	adenocarcinoma	adenocarcinoma	Male		non	0	Caucasian	1	9	IV	4	0	0	0
C000-1914	0.9125	0.175	0.0875	79	G3	3	adenocarcinoma	adenocarcinoma	Male	0.7	former_1_12m	1	Caucasian	0	59	IB	1	0	0	0
C000-1915	0.075	0.08	0.06	67	G3	3	squamous cell carcinoma	squamous cell carcinoma	Male			1	Caucasian	0	120	IIIB	3	0	0	0
C000-1918	0.25	0.15	0.07	77	G1	1	squamous cell carcinoma	squamous cell carcinoma	Male	2	former_1_5y	1	Caucasian	1	82	IIB	2	0	0	0
C000-1921	0.516667	0.0733333	0	59	G3	3	adenocarcinoma	adenocarcinoma	Female			1	Caucasian	1	61	IA	1	0	0	1
C000-1925	0.15	0	0	85	G3	3	adenocarcinoma	adenocarcinoma	Female	38	former_over_10	1	Caucasian	0	16	IA	1	0	0	0
C000-1927	0	0	0	71	G1	1	adenocarcinoma	adenocarcinoma	Male	14	former_over_10	1	Caucasian	0	120	IA	1	0	1	0
C000-1929	0	0	0	49	G1	1	adenocarcinoma	adenocarcinoma, bronchioloalveolar pattern predominant	Male	18	former_over_10	1	Caucasian	0	120	IB	1	0	0	0
C000-1932	0.45	0.00666667	0	82	G2	2	adenocarcinoma	adenocarcinoma	Male	25	former_over_10	1	Caucasian	1	3	IIB	2	0	0	0
C000-1937	0.575	0.19	0	70	G3	3	adenocarcinoma	adenocarcinoma	Female	0	current	1	Caucasian	0	59	IA	1	0	0	0
C000-1938	0	0.4	0.08	47	G3	3	adenocarcinoma	adenocarcinoma	Female			1	Caucasian	0	120	IIB	2	0	1	0
C000-1945	0.2	0.0133333	0	50			adenocarcinoma	adenocarcinoma	Female		non	0	Asian	1	34	IIIA	3	0	1	1
C000-1947	1	0.241667	0.0683333	62	G2	2	squamous cell carcinoma	squamous cell carcinoma	Female	2	former_1_5y	1	Caucasian	1	23	IIIB	3	0	0	1
C000-1948	1.21667	0.09	0.125	67	G3	3	squamous cell carcinoma	squamous cell carcinoma	Male			1	Caucasian	1	120	IIIA	3	0	0	0
C000-1949	0.175	0.01	0.01	71	G1	1	adenocarcinoma	adenocarcinoma, bronchioloalveolar pattern predominant	Female	36	former_over_10	1	Caucasian	1	37	IB	1	0	0	0
C000-1954	0	0	0	76	G2	2	adenocarcinoma	adenocarcinoma	Male	41	former_over_10	1	Caucasian	0	72	IIB	2	0	0	0
C000-1958	0.867143	0.015	0	76	G3	3	adenocarcinoma	adenocarcinoma	Male	35	former_over_10	1	Caucasian	0	98	IB	1	0	0	0
C000-1962	0.1	0.02	0.02	69	G2	2	adenocarcinoma	adenocarcinoma	Male	0	current	1	Asian	1	78	IA	1	0	1	1
C000-1966	0.75	0.14	0	65	G3	3	adenocarcinoma	adenocarcinoma	Female	0	current	1	Caucasian	0	16	IIA	2	0	0	1
C000-1968	0.5	0	0	75	G1	1	adenocarcinoma	adenocarcinoma	Female		non	0	Caucasian	0	109	IB	1	0	0	0
C000-1970	0.468	0.061	0.022	83	G2	2	adenocarcinoma	adenocarcinoma	Female	43	former_over_10	1	Caucasian	0	13	IB	1	0	0	0
C000-1971	0.995	0.0133333	0	56	G2	2	adenocarcinoma	adenocarcinoma	Female	10	former_5_10y	1	Caucasian	0	120	IA	1	0	0	0
C000-1973	0.73125	0.00555556	0	71	G3	3	adenocarcinoma	adenocarcinoma	Male	9	former_5_10y	1	Caucasian	1	31	IIA	2	0	0	0
C000-1974	0.05	0	0.04	58	G1	1	squamous cell carcinoma	squamous cell carcinoma	Male	0	current	1	Caucasian	0	76	IIB	2	0	1	1
C000-1976	0.25	0.164	0.044	78	G4	4	large cell carcinoma	large cell carcinoma	Male	15	former_over_10	1	Caucasian	0	53	IB	1	0	0	0
C000-1977	0.05	0	0	69	G2	2	adenocarcinoma	adenocarcinoma	Male	0.2	former_1_12m	1	Caucasian	1	29	IIB	2	0	0	1
C000-1979	0.95	0.14	0.08	64	G2	2	adenocarcinoma	adenocarcinoma	Male	32	former_over_10	1	Caucasian	0	114	IB	1	0	0	0
C000-1981	0.366667	0.0433333	0.01	50	G3	3	adenocarcinoma	adenocarcinoma	Male	0	current	1	Caucasian	1	8	IIIB	3	0	0	1
C000-1985	0.965	0.27	0.08	62	G3	3	squamous cell carcinoma	squamous cell carcinoma	Female	0	current	1	Caucasian	0	120	IA	1	0	0	0
C000-1986	1	0.0233333	0	72	G2	2	adenocarcinoma	adenocarcinoma	Female			1	Caucasian	0	120	IB	1	0	0	0
C000-1989	0.9	0.1	0.07	75	G3	3	squamous cell carcinoma	squamous cell carcinoma	Female	5	former_1_5y	1	Caucasian	1	53	IB	1	0	0	1
C000-1990	0.233333	0.113333	0.0333333	73	G1	1	adenosquamous carcinoma	adenosquamous carcinoma	Female			1	Caucasian	0	120	IIB	2	0	1	1
C000-1992	0.775	0.6	0.095	76	G3	3	squamous cell carcinoma	squamous cell carcinoma	Female	20	former_over_10	1	Caucasian	1	15	IB	1	0	0	0
C000-1995	0.266667	0.0166667	0	59	G3	3	adenocarcinoma	adenocarcinoma	Male	20	former_over_10	1	Caucasian	1	14	IV	4	0	0	0
C000-1997	0.75	0	0	57	G1	1	adenocarcinoma	adenocarcinoma	Female			1	Caucasian	0	68	IB	1	0	0	0
C000-1999	0.5375	0.01	0.01	73			adenocarcinoma	adenocarcinoma	Female	7	former_5_10y	1	Caucasian	0	61	IA	1	0	0	0
C000-2002	0	0.02	0.02	75			adenocarcinoma	adenocarcinoma	Male	43	former_over_10	1		0	84	IA	1	0	0	0
C000-2005	0.41	0.0766667	0.05	61	G3	3	adenosquamous carcinoma	adenosquamous carcinoma	Male			1	Caucasian	1	43	IA	1	0	0	0
C000-2007	0.49	0.12	0.015	76			adenocarcinoma	adenocarcinoma	Female	8	former_5_10y	1	Caucasian	0	66	IIA	2	0	0	1
C000-2008	0	0.0366667	0.01	66	G3	3	adenocarcinoma	adenocarcinoma	Male	0	current	1	Caucasian	1	7	IIA	2	0	0	0
C000-2010	0.75	0.665	0.25	70	G3	3	adenosquamous carcinoma	adenosquamous carcinoma	Male			1		0	61	IA	1	0	0	0
C000-2016	0.6125	0.036	0.018	66	G3	3	adenocarcinoma	adenocarcinoma	Female		non	0	Caucasian	0	120	IIIA	3	0	1	1
C000-2017	0.015	0	0	63	G1	1	adenocarcinoma	adenocarcinoma	Female	8	former_5_10y	1	Caucasian	0	120	IB	1	0	0	0
C000-2022	1.2625	0.0325	0.0175	77	G1	1	adenocarcinoma	adenocarcinoma	Female			1		0	74	IIIB	3	0	0	0
C000-2023	0.0333333	1.16667	0.0266667	82	G3	3	squamous cell carcinoma	squamous cell carcinoma	Female	1.5	former_1_5y	1	Caucasian	1	22	IA	1	0	0	0
C000-2024	0.906667	0.0166667	0	53	G3	3	adenocarcinoma	adenocarcinoma	Male	10	former_5_10y	1	Caucasian	0	120	IIB	2	0	0	0
C000-2028	0.6	0.15	0.05	75	G2	2	squamous cell carcinoma	squamous cell carcinoma	Male				Caucasian	1	21	IB	1	0	0	0
C000-2031	0.925	0.3	0.25	50	G3	3	adenocarcinoma	adenocarcinoma	Male		non	0	Asian	1	50	IIB	2	0	0	0
C000-2032	0.275	0.0625	0	73	G2	2	adenocarcinoma	adenocarcinoma	Female	8	former_5_10y	1	Caucasian	1	31	IV	4	0	0	0
C000-2035	0.05	0	0	72			adenocarcinoma	adenocarcinoma	Female		non	0		0	82	IIIB	3	0	0	0
C000-2036	0.02	0.655	0.2275	76			adenocarcinoma	adenocarcinoma	Male	1	former_1_12m	1	Caucasian	0	120	IA	1	0	0	0
C000-2037	0.733333	0.0175	0	45	G2	2	adenocarcinoma	adenocarcinoma	Male		current	1	Hispanic	0	120	IA	1	0	0	1
C000-2039	0.1	0	0	62	G1	1	adenocarcinoma	bronchioloalveolar carcinoma	Male	37	former_over_10	1	Caucasian	0	87	IIA	2	0	0	0
C000-2041	0.02	0	0	47	low		neuroendocrine tumor	carcinoid	Female		non	0	Hispanic	0	120	IIIB	3	0	0	0
C000-2042	1.675	0.0866667	0.0766667	65	G2	2	squamous cell carcinoma	squamous cell carcinoma	Female		non	0	Caucasian	0	120	IB	1	0	0	0
C000-2045	0.55	0.185	0.085	80	G3	3	adenocarcinoma	adenocarcinoma	Male			1	Caucasian	0	120	IA	1	0	0	0
C000-2047	0.0833333	0	0	49	G3	3	squamous cell carcinoma	squamous cell carcinoma	Male		current	1	Caucasian	0	24	IB	1	0	0	0
C000-2049	1.68333	1.03333	0.366667	72	G2	2	squamous cell carcinoma	squamous cell carcinoma	Male	0.5	former_1_12m	1	Asian	1	8	IIIA	3	0	0	0
C000-2052	1	0.5	0	81	G2	2	adenocarcinoma	adenocarcinoma	Male				Caucasian	1	4	IIIA	3	0	0	0
C000-2053	0.75	0.193333	0.03	78	G4	4	large cell carcinoma	large cell carcinoma	Male	7.5	former_5_10y	1	Caucasian	1	5	IV	4	0	0	0
C000-2055	0	0	0	76	G3	3	squamous cell carcinoma	squamous cell carcinoma	Male	30	former_over_10	1	Caucasian	1	25	IIIA	3	0	0	1
C000-2056	1	0.23	0	75	G3	3	squamous cell carcinoma	squamous cell carcinoma	Female	0	current	1	Caucasian	0	4	IB	1	0	0	0
C000-2057	0	0	0	75	G2	2	adenocarcinoma	adenocarcinoma	Male		non	0	Caucasian	1	34	IA	1	0	0	0
C000-2058	0.5375	0.15	0.24	62	G2	2	squamous cell carcinoma	squamous cell carcinoma	Male		current	1	Caucasian	1	89	IA	1	0	0	0
C000-2060	0.74	0.116667	0	82	G2	2	adenocarcinoma	adenocarcinoma	Female	20	former_over_10	1	Caucasian	1	4	IA	1	0	0	0
C000-2061	0.116	0	0	68	G1	1	adenocarcinoma	adenocarcinoma	Female	33	former_over_10	1	Caucasian	1	40	IB	1	0	0	0
C000-2068	1.6	0.75	0.1	64	G3	3	adenosquamous carcinoma	adenosquamous carcinoma	Female	0	current	1	Caucasian	1	56	IIIB	3	0	1	0
C000-2069	0	0	0	82	G3	3	adenosquamous carcinoma	adenosquamous carcinoma	Female		non	0	African	0	17	IA	1	0	0	0
C000-2072	1.05	0.075	0.1	66	G1	1	squamous cell carcinoma	squamous cell carcinoma	Female		non	0		1	1	IIIB	3	0	0	1
C000-2076	0	0.216667	0.0433333	50	G3	3	squamous cell carcinoma	squamous cell carcinoma	Female				African	0	1.5	IB	1	0	0	0
C000-2078	0.75	0.58	0.22	55	G3	3	adenocarcinoma	adenocarcinoma	Male	10	former_5_10y	1	Caucasian	0	102	IA	1	0	0	0
C000-2080	0	0.24	0.06	64			adenocarcinoma	adenocarcinoma	Male	0	current	1	Caucasian	0	120	IA	1	0	0	0
C000-2082	0.425	0	0	61	G2	2	adenocarcinoma	adenocarcinoma	Female			1	Caucasian	0	120	IA	1	0	0	0
C000-2083	0	0.06	0	61			adenocarcinoma	adenocarcinoma	Female		non	0	Caucasian	1	10	IIIB	3	0	1	0
C000-2090	0.975	0.115	0.205	66	intermediate		neuroendocrine tumor	atypical carcinoid	Female	13	former_over_10	1	Caucasian	1	38	IIIA	3	0	1	1
C000-2091	0	0.1	0	70	G4	4	large cell carcinoma	large cell carcinoma	Female			1	Caucasian	1	30	IV	4	0	1	1
C000-2092	0.0166667	0.106667	0.0633333	66	G4	4	large cell carcinoma	large cell carcinoma	Male	0	current	1	Caucasian	1	11	IV	4	0	0	0
C000-2093	0.05	0.168	0.052	83	G3	3	adenocarcinoma	adenocarcinoma	Female		non	0		0	120	IB	1	0	0	0
C000-2095	0.18	0.01	0.004	66	G2	2	adenocarcinoma	adenocarcinoma	Male	1.5	former_1_5y	1	Caucasian	1	27	IB	1	0	0	0
C000-2096	0.15	0	0	76	G2	2	adenocarcinoma	adenocarcinoma	Female	18	former_over_10	1	Caucasian	1	33	IIB	2	0	0	1
C000-2098	0.0166667	0.16	0.1	62	G2	2	squamous cell carcinoma	squamous cell carcinoma	Male		current	1	Caucasian	0	34	IIB	2	0	0	0
C000-2101	0.775	0	0	68	G1	1	adenocarcinoma	adenocarcinoma, bronchioloalveolar pattern predominant	Female	38	former_over_10	1	Hispanic	0	53	IA	1	0	0	0
C000-2104	0.55	0.08	0.025	81	G2	2	adenocarcinoma	adenocarcinoma	Female		non	0	Caucasian	1	50	IB	1	0	0	0
C000-2105	0.975	0.0075	0.0275	67	G3	3	squamous cell carcinoma	squamous cell carcinoma	Female			1	Caucasian	0	84	IA	1	0	0	0
C000-2106	0	0.075	0.055	66	G2	2	adenocarcinoma	adenocarcinoma	Female	16	former_over_10	1	Caucasian	1	7	IIB	2	0	0	1
C000-2108	0.1	0.05	0.02	52	G3	3	adenocarcinoma	adenocarcinoma	Female	0	current	1	Caucasian	0	94	IIIA	3	0	0	0
C000-2109	2	0	0	51	G2	2	adenocarcinoma	adenocarcinoma	Male	16	former_over_10	1	Caucasian	0	100	IA	1	0	0	0
C000-2110	0.666667	0.1025	0.0425	77	G3	3	adenocarcinoma	adenocarcinoma	Female	7	former_5_10y	1	Caucasian	1	36	IIIB	3	0	0	0
C000-2111	0	0	0	70			squamous cell carcinoma	squamous cell carcinoma	Female			1		1	2			0	0	0
C000-2112	2	0	0	65	G2	2	adenocarcinoma	adenocarcinoma	Female	0.33	former_1_12m	1	Asian	1	94	IB	1	0	0	0
C000-2113	0.4	0	0	64	G2	2	adenocarcinoma	adenocarcinoma	Female	32	former_over_10	1	Caucasian	0	85	IV	4	0	0	0
C000-2117	0.666667	0.45	0.216667	55	G3	3	adenocarcinoma	adenocarcinoma	Female	20	former_over_10	1	Caucasian	1	27	IB	1	0	0	1
C000-2125	1	0.1	0	79	G3	3	adenocarcinoma	adenocarcinoma	Male	20	former_over_10	1	Caucasian	1	28	IIB	2	0	0	0
C000-2126	0	0.015	0	67	G3	3	adenocarcinoma	adenocarcinoma	Male	0	current	1	Caucasian	0	70	IB	1	0	0	0
C000-2127	0.0333333	0.0125	0	69	G2	2	adenosquamous carcinoma	adenosquamous carcinoma	Female	3	former_1_5y	1	Caucasian	0	57	IA	1	0	1	1
C000-2130	0	0.065	0.04	70	intermediate		neuroendocrine tumor	atypical carcinoid	Male	4	former_1_5y	1	Caucasian	0	118	IA	1	0	0	0
C000-2133	0.01	0.11	0.0333333	70	G2	2	adenocarcinoma	adenocarcinoma	Female	35	former_over_10	1	Asian	0	38	IB	1	0	0	0
C000-2134	1.01	0.0166667	0.01	43	G2	2	adenocarcinoma	adenocarcinoma	Female		non	0		1	53	IA	1	0	0	0
C000-2136	1.5	0.5	0	59	G3	3	adenocarcinoma	adenocarcinoma	Female		current	1	Caucasian	1	8	IV	4	0	0	0
C000-2137	0.96	0.705	0.01	71	G3	3	squamous cell carcinoma	squamous cell carcinoma	Female		current	1	Caucasian	0	60	IB	1	0	0	0
C000-2142	0.666667	0.0625	0	70	G3	3	squamous cell carcinoma	squamous cell carcinoma	Male	10	former_5_10y	1	Caucasian	0	120	IB	1	0	0	0
C000-2144	0.625	0.11	0.035	64	G3	3	adenosquamous carcinoma	adenosquamous carcinoma	Female	0	current	1		1	49	IA	1	0	0	1
C000-2150	0.8	0.0466667	0.0233333	60			adenocarcinoma	adenocarcinoma	Female	12	former_over_10	1	Caucasian	0	102	IA	1	0	0	0
C000-2151	0.39	0.108	0.018	59	G3	3	adenocarcinoma	adenocarcinoma	Male	0	current	1	Caucasian	0	82	IV	4	0	0	0
C000-2152	1.25	0	0.00666667	65	G2	2	squamous cell carcinoma	squamous cell carcinoma	Male		current	1	African	0	15	IV	4	0	1	1
C000-2156	0.185	0.225	0.125	60	G2	2	adenocarcinoma	adenocarcinoma	Male	4	former_1_5y	1	Caucasian	0	120	IB	1	0	0	0
C000-2157	1.04	0.14	0.01	72	G4	4	large cell carcinoma	large cell carcinoma	Male	0.07	current	1	Caucasian	0	18	IA	1	0	0	0
C000-2159	0	0.0566667	0.01	64	G3	3	adenocarcinoma	adenocarcinoma	Female	13	former_over_10	1	Caucasian	0	120	IB	1	0	0	0
C000-2163	0	0.04	0.02	76	G3	3	adenocarcinoma	adenocarcinoma	Male	31	former_over_10	1	Caucasian	1	15	IIIA	3	0	0	0
C000-2166	0.3	0.01	0	67	G2	2	adenocarcinoma	adenocarcinoma	Female	4	former_1_5y	1	Caucasian	0	120	IB	1	0	0	0
C000-2167	0	0	0	61	G2	2	adenocarcinoma	adenocarcinoma	Male				Caucasian	0	18	IV	4	0	1	1
C000-2168	1.975	0.255	0.17	70	G2	2	squamous cell carcinoma	squamous cell carcinoma	Male	0	current	1	Asian	0	87	IA	1	0	0	0
C000-2170	0.05	0.1	0.09	82	G2	2	adenocarcinoma	adenocarcinoma	Female		non	0	Asian	1	24	IIB	2	0	0	0
C000-2171	0.8375	0.01	0	55			adenocarcinoma	adenocarcinoma	Male			1	Caucasian	1	60	IIIA	3	0	0	1
C000-2176	1.61667	0.608333	0.0433333	67	G2	2	squamous cell carcinoma	squamous cell carcinoma	Male	15	former_over_10	1	Caucasian	0	28	IIIA	3	0	0	0
C000-2179	0.425	0.01	0.01	79	G2	2	squamous cell carcinoma	squamous cell carcinoma	Male	11	former_over_10	1	Asian	1	22	IB	1	0	0	0
C000-2180	0.4	0.0366667	0.0166667	70	G2	2	adenocarcinoma	adenocarcinoma	Female	0	current	1	Caucasian	0	104	IA	1	0	0	0
C000-2181	0.025	0.14	0.05	71	G3	3	adenocarcinoma	adenocarcinoma	Male	6	former_5_10y	1	Asian	0	37	IIIA	3	0	0	0
C000-2188	0	0.0466667	0.00333333	70	G3	3	adenocarcinoma	adenocarcinoma	Female			1	Caucasian	0	120	IA	1	0	0	0
C000-2191	0.525	0	0	54	G4	4	large cell carcinoma	large cell carcinoma	Male		non	0	Asian	1	3	IA	1	0	0	0
C000-2198	0.05	0	0	73	G1	1	adenocarcinoma	adenocarcinoma	Male	40	former_over_10	1	Caucasian	0	120	IA	1	0	0	0
C000-2201	1.33	0.088	0.034	61	G3	3	adenocarcinoma	adenocarcinoma	Male	7	former_5_10y	1	Asian	0	120			0	0	0
C000-2202	0.316667	0.09	0.0166667	80	G1	1	adenocarcinoma	adenocarcinoma	Male				Asian	0	116	IB	1	0	0	0
C000-2204	0.683333	0.233333	0.146667	74	G3	3	adenocarcinoma	adenocarcinoma	Male	30	former_over_10	1		1	1	IB	1	0	0	0
C000-2205	0.025	0.126667	0.05	74	G2	2	adenocarcinoma	adenocarcinoma	Male	33	former_over_10	1	Caucasian	0	39	IB	1	0	0	0
C000-2208	0.175	0.0266667	0	80	G3	3	adenocarcinoma	adenocarcinoma	Female	0	current	1		0	69	IA	1	0	0	0
C000-2209	0.55	0.24	0.025	65	G3	3	adenocarcinoma	adenocarcinoma	Female	0	current	1	Caucasian	0	116	IA	1	0	0	0
C000-2210	0.85	0.01	0.01	65	G3	3	adenocarcinoma	adenocarcinoma	Female	13	former_over_10	1		1	11	IIB	2	0	0	0
C000-2214	1.08333	0.123333	0.0933333	66	G2	2	squamous cell carcinoma	squamous cell carcinoma	Female	3	former_1_5y	1	Caucasian	0	54	IIIA	3	0	1	1
C000-2219	0.5	0.255	0.165	68	G3	3	adenocarcinoma	adenocarcinoma	Female	11	former_over_10	1	Caucasian	0	120	IA	1	0	0	0
C000-2220	1	0.185	0.055	67	G3	3	adenocarcinoma	adenocarcinoma	Male	33	former_over_10	1	Asian	1	71	IA	1	0	0	0
C000-2221	0.1	0.04	0	58	G3	3	adenocarcinoma	adenocarcinoma	Female	0.5	former_1_12m	1	Asian	1	15	IV	4	0	0	0
C000-2222	1.785	0.365	0.09	55	G3	3	adenocarcinoma	adenocarcinoma	Male			1	Asian	1	107	IV	4	0	0	0
C000-2223	0.9	0.535	0.025	45	G3	3	adenocarcinoma	adenocarcinoma	Female			1	Caucasian	1	38	IA	1	0	0	0
C000-2227	0.5	0	0	67	G1	1	adenocarcinoma	bronchioloalveolar carcinoma	Female		non	0	Asian	0	82	IA	1	0	0	0
C000-2229	0.15	0.105	0.09	65	G3	3	adenocarcinoma	adenocarcinoma	Male	0	current	1	Caucasian	1	14	IA	1	0	0	0
C000-2233	0.975	0	0	71	G2	2	adenocarcinoma	adenocarcinoma	Male		non	0	Caucasian	0	66	IA	1	0	0	0
C000-2235	0	0	0	29	intermediate		neuroendocrine tumor	atypical carcinoid	Female					0	120	IA	1	0	0	0
C000-2239	0.00666667	0.0433333	0.02	73	G2	2	adenocarcinoma	adenocarcinoma	Female				African	1	60	IA	1	0	0	0
C000-2240	0.65	0.916667	0.15	75	G4	4	large cell carcinoma	large cell carcinoma	Female	12	former_over_10	1	Caucasian	1	8	IB	1	0	0	1
C000-2244	0.5	0.955	0.295	87	G4	4	large cell carcinoma	large cell carcinoma	Male				Caucasian	1	19	IB	1	0	0	0
C000-2245	1	0.13	0	52	G3	3	adenocarcinoma	adenocarcinoma	Male	2	former_1_5y	1	Caucasian	0	120	IB	1	0	0	0
C000-2252	0.416667	0.116667	0.095	58			adenocarcinoma	adenocarcinoma	Female	0	current	1	Caucasian	1	75	IV	4	0	1	1
C000-2254	0.5	0.103333	0.0133333	69	G1	1	squamous cell carcinoma	squamous cell carcinoma	Male	0.5	former_1_12m	1	Caucasian	1	17	IIIA	3	0	0	0
C000-2257	1.025	0.0333333	0	68	G2	2	adenocarcinoma	adenocarcinoma	Male	4	former_1_5y	1	Caucasian	1	48	IA	1	0	0	0
C000-2260	0.1	0	0	57	G3	3	adenosquamous carcinoma	adenosquamous carcinoma	Male	0	current	1	Caucasian	1	24	IIIA	3	0	0	0
C000-2261	0.375	0.535	0.245	68	G3	3	squamous cell carcinoma	squamous cell carcinoma	Female		non	0	Caucasian	1	20	IIIA	3	0	1	1
C000-2262	1.01667	0	0.0566667	74	G1	1	squamous cell carcinoma	squamous cell carcinoma	Male	20	former_over_10	1		1	29	IB	1	0	1	0
C000-2263	0.2	0.02	0.02	74			adenocarcinoma	adenocarcinoma	Female	0	current	1	Caucasian	1	23	IA	1	0	0	0
C000-2265	0.783333	0.0466667	0.0666667	42	G3	3	adenocarcinoma	adenocarcinoma	Male	5	former_1_5y	1	Asian	1	86	IIIA	3	0	0	0
C000-2266	1.65	0.205	0.115	59	G3	3	adenocarcinoma	adenocarcinoma	Female				Caucasian	1	7	IB	1	0	0	0
C000-2268	1	0.22	0.15	83	G3	3	squamous cell carcinoma	squamous cell carcinoma	Female			1		0	25	IIB	2	0	0	0
C000-2269	1.78333	0.0233333	0.0233333	80	G2	2	adenocarcinoma	adenocarcinoma	Female		non	0		0	45	IA	1	0	0	0
C000-2291	0	0.27	0.015	50	G2	2	adenocarcinoma	adenocarcinoma	Male		non	0		1	21	IIIB	3	0	1	0
C000-2292	0.166667	0	0	74	G3	3	adenocarcinoma	adenocarcinoma	Female		non	0	Hispanic	0	50	IB	1	0	0	0
C000-2302	0	0	0	41	G1	1	adenocarcinoma	adenocarcinoma	Female	0	current	1	Caucasian	0	72	IA	1	0	0	0
C000-2473	0	0.01	0.00666667	37	G2	2	adenocarcinoma	adenocarcinoma	Male	6	former_5_10y	1	Caucasian	1	17	IIIB	3	0	0	0
C000-2518	1	0.05	0.04	46			adenocarcinoma	adenocarcinoma	Female	22	former_over_10	1	Caucasian	0	54	IA	1	0	0	0
C000-2519	0.726667	0.18	0.243333	50			adenocarcinoma	adenocarcinoma	Female	0	current	1	Caucasian	0	81	IB	1	0	0	0
C000-2610	0.233333	0.00666667	0.0133333	59	G2	2	adenocarcinoma	adenocarcinoma	Female	18	former_over_10	1	Caucasian	1	33	IIB	2	0	0	1
C000-2648	1	0.01	0	67	G2	2	adenocarcinoma	adenocarcinoma	Female		non	0	Asian	0	45	IB	1	0	0	0
