# Supplementary material for: Ribonucleotide Reductase Subunit M2 Predicts Survival in Subgroups of Patients with Non-Small Cell Lung Carcinoma: Effects of Gender and Smoking Status
Source: PLoS One. 2015 May 22;10(5):e0127600. doi: 10.1371/journal.pone.0127600 (PMC4441434; doi:10.1371/journal.pone.0127600)
Supplement: S2 Table — (XLSX) [file pone.0127600.s003.xlsx]

## Sheet: worksheet
Case.Code	core.ID	RRM1.grade	RRM1.histology	RRM1.cytoplasm.intensity.3	RRM1.cytoplasm.intensity.2	RRM1.cytoplasm.intensity.1	RRM1.cytoplasm.intensity.0	RRM1.cytoplasm.integrated.intensity
C000-1891	XXXII A-alpha 1A1	G3	squamous carcinoma	0	0	0	100	0
C000-1891	XXXII A-alpha 1A2	G3	squamous carcinoma	0	0	0	100	0
C000-1891	XXXII A-alpha 1D2	G3	squamous carcinoma	0	0	3	97	0.03
C000-1891	XXXII A-alpha 1G2	G3	squamous carcinoma	0	0	100	0	1
C000-1891	XXXII A-alpha 1H2	G3	squamous carcinoma	0	0	100	0	1
C000-1891	XXXII A-alpha 1I2	G3	squamous carcinoma	0	0	90	10	0.9
C000-1765	XXXII A-alpha 1G3	G3	squamous carcinoma	0	25	65	10	1.15
C000-1765	XXXII A-alpha 1H3	G3	squamous carcinoma	5	20	75	0	1.3
C000-1765	XXXII A-alpha 1I3	G3	squamous carcinoma	30	55	15	0	2.15
C000-1602	XXXII A-alpha 1G4	G3	squamous carcinoma	0	0	98	2	0.98
C000-1602	XXXII A-alpha 1H4	G3	squamous carcinoma	42	55	3	0	2.39
C000-1602	XXXII A-alpha 1I4	G3	squamous carcinoma	0	10	90	0	1.1
C000-1602	XXXII A-alpha 1A5	G3	squamous carcinoma	0	0	0	100	0
C000-1602	XXXII A-alpha 1B5	G3	squamous carcinoma	0	0	0	100	0
C000-1879	XXXII A-alpha 1D5	G2	squamous carcinoma	0	0	75	25	0.75
C000-1879	XXXII A-alpha 1G5	G1	squamous carcinoma	0	80	17	3	1.77
C000-1879	XXXII A-alpha 1A6	G2	squamous carcinoma	0	0	95	5	0.95
C000-1879	XXXII A-alpha 1B6	G2	squamous carcinoma	0	0	80	20	0.8
C000-1879	XXXII A-alpha 1C6	G2	squamous carcinoma	0	0	20	80	0.2
C000-1879	XXXII A-alpha 1D6	G2	squamous carcinoma	0	10	80	10	1
C000-1879	XXXII A-alpha 1E6	G2	squamous carcinoma	0	80	17	3	1.77
C000-1879	XXXII A-alpha 1F6	G2	squamous carcinoma	0	20	5	75	0.45
C000-1937	XXXII A-alpha 1G7	G3	adenocarcinoma	0	0	35	65	0.35
C000-1937	XXXII A-alpha 1H7	G3	adenocarcinoma	0	0	80	20	0.8
C000-1623	XXXII A-alpha 1D8	G3	squamous carcinoma	0	0	98	2	0.98
C000-1623	XXXII A-alpha 1F8	G3	squamous carcinoma	0	0	50	50	0.5
C000-1696	XXXII A-alpha 1G8	G3	adenosquamous carcinoma	0	0	25	75	0.25
C000-1696	XXXII A-alpha 1H8	G3	adenosquamous carcinoma	0	0	5	95	0.05
C000-1711	XXXII A-alpha 1G9	G1	adenocarcinoma, bronchioloalveolar pattern	0	0	10	90	0.1
C000-1711	XXXII A-alpha 1H9	G1	adenocarcinoma, bronchioloalveolar pattern	0	0	3	97	0.03
C000-1711	XXXII A-alpha 1I9	G1	adenocarcinoma, bronchioloalveolar pattern	0	0	2	98	0.02
C000-1711	XXXII A-alpha 1H10	G1	adenocarcinoma, bronchioloalveolar pattern	0	20	77	3	1.17
C000-1711	XXXII A-alpha 1I10	G1	adenocarcinoma, bronchioloalveolar pattern	0	0	95	5	0.95
C000-2017	XXXII A-alpha 1B11	G1	adenocarcinoma	0	0	3	97	0.03
C000-2017	XXXII A-alpha 1C11	G1	adenocarcinoma	0	0	0	100	0
C000-1694	XXXII A-alpha 1A12	G3	adenocarcinoma	0	0	0	100	0
C000-1694	XXXII A-alpha 1B12	G3	adenocarcinoma	0	0	0	100	0
C000-1694	XXXII A-alpha 1C12	G3	adenocarcinoma	0	0	25	75	0.25
C000-1625	XXXII A-alpha 1G12	G2	adenocarcinoma	0	0	30	70	0.3
C000-1625	XXXII A-alpha 1H12	G2	adenocarcinoma	0	10	90	0	1.1
C000-1625	XXXII A-alpha 1I12	G2	adenocarcinoma	0	0	10	90	0.1
C000-2228	XXXII A-alpha 1E13	G1	adenocarcinoma	0	50	50	0	1.5
C000-2228	XXXII A-alpha 1F13	G1	adenocarcinoma	0	90	10	0	1.9
C000-1743	XXXII A-alpha 1F15	G3	squamous carcinoma	0	0	15	85	0.15
C000-2024	XXXII A-alpha 2F1	G3	adenocarcinoma	0	0	95	5	0.95
C000-2024	XXXII A-alpha 2E2	G3	adenocarcinoma	0	0	97	3	0.97
C000-2024	XXXII A-alpha 2F2	G3	adenocarcinoma	0	0	80	20	0.8
C000-2004	XXXII A-alpha 2H3	G1	adenocarcinoma	0	0	15	85	0.15
C000-2004	XXXII A-alpha 2I3	G1	adenocarcinoma	0	0	10	90	0.1
C000-1730	XXXII A-alpha 2G4	G3	adenocarcinoma	0	0	90	10	0.9
C000-1730	XXXII A-alpha 2H4	G3	adenocarcinoma	0	0	95	5	0.95
C000-1730	XXXII A-alpha 2I4	G3	adenocarcinoma	0	0	90	10	0.9
C000-1773	XXXII A-alpha 2G5	G3	adenocarcinoma	0	75	22	3	1.72
C000-1773	XXXII A-alpha 2H5	G3	adenocarcinoma	0	0	70	30	0.7
C000-1773	XXXII A-alpha 2I5	G3	adenocarcinoma	0	0	10	90	0.1
C000-1773	XXXII A-alpha 2A6	G3	adenocarcinoma	10	70	20	0	1.9
C000-1773	XXXII A-alpha 2B6	G3	adenocarcinoma	25	75	0	0	2.25
C000-1773	XXXII A-alpha 2C6	G3	adenocarcinoma	30	70	0	0	2.3
C000-1773	XXXII A-alpha 2D6	0	bronchial/bronchiolar epithelium	0	0	100	0	1
C000-1773	XXXII A-alpha 2E6	0	bronchial/bronchiolar epithelium	0	15	85	0	1.15
C000-1971	XXXII A-alpha 2A7	G1	adenocarcinoma	0	0	10	90	0.1
C000-1971	XXXII A-alpha 2B7	G1	adenocarcinoma	0	0	5	95	0.05
C000-1971	XXXII A-alpha 2C7	G1	adenocarcinoma	0	0	90	10	0.9
C000-1971	XXXII A-alpha 2D7	G1	adenocarcinoma	0	90	10	0	1.9
C000-1971	XXXII A-alpha 2E7	G1	adenocarcinoma	0	90	10	0	1.9
C000-1971	XXXII A-alpha 2F7	G1	adenocarcinoma	0	15	82	3	1.12
C000-1603	XXXII A-alpha 2G7	G4	large cell carcinoma	0	0	7	93	0.07
C000-1603	XXXII A-alpha 2H7	G4	large cell carcinoma	0	0	5	95	0.05
C000-2049	XXXII A-alpha 2A10	G2	squamous carcinoma	5	95	0	0	2.05
C000-2049	XXXII A-alpha 2B10	G2	squamous carcinoma	0	0	100	0	1
C000-2049	XXXII A-alpha 2C10	G2	squamous carcinoma	0	100	0	0	2
C000-2125	XXXII A-alpha 2C11	G3	adenocarcinoma	0	0	100	0	1
C000-1866	XXXII A-alpha 2G12	G2	squamous carcinoma	5	90	5	0	2
C000-1866	XXXII A-alpha 2H12	G2	squamous carcinoma	0	0	70	30	0.7
C000-1866	XXXII A-alpha 2I12	G2	squamous carcinoma	0	0	0	100	0
C000-1892	XXXII A-alpha 2D13	G1	adenocarcinoma	0	0	50	50	0.5
C000-1892	XXXII A-alpha 2E13	G1	adenocarcinoma	0	0	20	80	0.2
C000-1892	XXXII A-alpha 2F13	G1	adenocarcinoma	0	0	5	95	0.05
C000-1847	XXXII A-alpha 2E14	G1	adenocarcinoma, bronchioloalveolar pattern	0	0	75	25	0.75
C000-1847	XXXII A-alpha 2C15	0	bronchial/bronchiolar epithelium	0	0	100	0	1
C000-2190	XXXII A-alpha 3D2	G1	adenocarcinoma	0	0	0	100	0
C000-2190	XXXII A-alpha 3E2	G1	adenocarcinoma	0	0	0	100	0
C000-2190	XXXII A-alpha 3F2	G1	adenocarcinoma	0	0	5	95	0.05
C000-2190	XXXII A-alpha 3H2	0	bronchial/bronchiolar epithelium	0	100	0	0	2
C000-2169	XXXII A-alpha 3D3	G2	squamous carcinoma	0	0	2	98	0.02
C000-2169	XXXII A-alpha 3E3	G2	squamous carcinoma	0	0	0	100	0
C000-2169	XXXII A-alpha 3F3	G3	squamous carcinoma	0	0	60	40	0.6
C000-2098	XXXII A-alpha 3D4	G2	squamous carcinoma	0	0	0	100	0
C000-2098	XXXII A-alpha 3E4	G2	squamous carcinoma	0	0	0	100	0
C000-2098	XXXII A-alpha 3F4	G2	squamous carcinoma	0	0	5	95	0.05
C000-1741	XXXII A-alpha 3G4	G2	adenocarcinoma	0	0	0	100	0
C000-1741	XXXII A-alpha 3H4	G2	adenocarcinoma	0	10	80	10	1
C000-1741	XXXII A-alpha 3I4	G2	adenocarcinoma	0	2	28	70	0.32
C000-1741	XXXII A-alpha 3A5	0	bronchial/bronchiolar epithelium	0	0	0	100	0
C000-1643	XXXII A-alpha 3C6	G1	squamous carcinoma	0	0	0	100	0
C000-1643	XXXII A-alpha 3E6	0	bronchial/bronchiolar epithelium	0	0	0	100	0
C000-1824	XXXII A-alpha 3D7	G2	adenocarcinoma	0	0	0	100	0
C000-1824	XXXII A-alpha 3E7	G2	adenocarcinoma	0	0	0	100	0
C000-2185	XXXII A-alpha 3A8	G3	adenocarcinoma	0	1	0	99	0.02
C000-2185	XXXII A-alpha 3C8	G3	adenocarcinoma	0	0	0	100	0
C000-1728	XXXII A-alpha 3A9	G3	adenosquamous carcinoma	0	0	0	100	0
C000-1728	XXXII A-alpha 3B9	G3	adenosquamous carcinoma	0	0	0	100	0
C000-1728	XXXII A-alpha 3C9	G3	adenosquamous carcinoma	0	0	100	0	1
C000-1687	XXXII A-alpha 3A10	G3	adenocarcinoma	0	0	0	100	0
C000-1687	XXXII A-alpha 3B10	G3	adenocarcinoma	0	0	0	100	0
C000-1687	XXXII A-alpha 3C10	G3	adenocarcinoma	20	80	0	0	2.2
C000-2202	XXXII A-alpha 3A11	G2	adenocarcinoma	0	0	0	100	0
C000-2202	XXXII A-alpha 3B11	G2	adenocarcinoma	0	0	0	100	0
C000-2202	XXXII A-alpha 3C11	G2	adenocarcinoma	0	0	95	5	0.95
C000-1749	XXXII A-alpha 3G11	G3	adenosquamous carcinoma	0	0	85	15	0.85
C000-1749	XXXII A-alpha 3H11	G3	adenosquamous carcinoma	0	0	75	25	0.75
C000-1749	XXXII A-alpha 3I11	G3	adenosquamous carcinoma	0	0	35	65	0.35
C000-2131	XXXII A-alpha 3G12	G2	squamous carcinoma	0	0	90	10	0.9
C000-2131	XXXII A-alpha 3H12	G2	squamous carcinoma	0	0	80	20	0.8
C000-1978	XXXII A-alpha 3D13	G2	squamous carcinoma	0	0	90	10	0.9
C000-1978	XXXII A-alpha 3F13	G2	squamous carcinoma	0	0	0	100	0
C000-1978	XXXII A-alpha 3B14	IS	squamous carcinoma	0	0	0	100	0
C000-1978	XXXII A-alpha 3C14	IS	squamous carcinoma	0	0	0	100	0
C000-1978	XXXII A-alpha 3D14	0	bronchial/bronchiolar epithelium	0	0	20	80	0.2
C000-1978	XXXII A-alpha 3F14	G2	squamous carcinoma	0	0	15	85	0.15
C000-1674	XXXII A-alpha 3A15	G1	adenocarcinoma, bronchioloalveolar pattern	0	0	0	100	0
C000-1674	XXXII A-alpha 3B15	G1	adenocarcinoma, bronchioloalveolar pattern	0	0	0	100	0
C000-1674	XXXII A-alpha 3C15	G1	adenocarcinoma, bronchioloalveolar pattern	0	0	0	100	0
C000-1674	XXXII A-alpha 3I15	IS	atypical adenomatous hyperplasia	0	0	30	70	0.3
C000-1878	XXXII A-alpha 4A1	G3	adenocarcinoma	0	0	100	0	1
C000-2201	XXXII A-alpha 4F1	G2	adenocarcinoma	0	0	100	0	1
C000-1878	XXXII A-alpha 4A2	G3	adenocarcinoma	0	0	10	90	0.1
C000-1878	XXXII A-alpha 4B2	G3	adenocarcinoma	0	0	30	70	0.3
C000-2201	XXXII A-alpha 4D2	G2	adenocarcinoma	0	2	95	3	0.99
C000-2201	XXXII A-alpha 4F2	G2	adenocarcinoma	0	100	0	0	2
C000-2201	XXXII A-alpha 4G2	0	bronchial/bronchiolar epithelium	0	0	100	0	1
C000-2172	XXXII A-alpha 4G3	G3	adenocarcinoma	5	95	0	0	2.05
C000-2172	XXXII A-alpha 4H3	G3	adenocarcinoma	0	0	85	15	0.85
C000-2172	XXXII A-alpha 4I3	G3	adenocarcinoma	0	0	100	0	1
C000-1774	XXXII A-alpha 4I4	G2	adenocarcinoma	0	0	85	15	0.85
C000-1774	XXXII A-alpha 4E5	G1	adenocarcinoma	0	30	65	5	1.25
C000-1774	XXXII A-alpha 4G5	G3	adenosquamous carcinoma	0	100	0	0	2
C000-1774	XXXII A-alpha 4H5	G3	adenosquamous carcinoma	0	0	95	5	0.95
C000-1774	XXXII A-alpha 4I5	G3	adenosquamous carcinoma	0	0	40	60	0.4
C000-1605	XXXII A-alpha 4B6	G2	adenocarcinoma	0	0	0	100	0
C000-1605	XXXII A-alpha 4C6	G2	adenocarcinoma	0	0	0	100	0
C000-1605	XXXII A-alpha 4F6	G2	adenocarcinoma	0	0	0	100	0
C000-1605	XXXII A-alpha 4I6	G2	adenocarcinoma	0	0	0	100	0
C000-1871	XXXII A-alpha 4D7	G4	large cell carcinoma	0	90	10	0	1.9
C000-1871	XXXII A-alpha 4E7	G4	large cell carcinoma	0	20	80	0	1.2
C000-1871	XXXII A-alpha 4F7	G4	large cell carcinoma	0	0	100	0	1
C000-1871	XXXII A-alpha 4I7	G4	large cell carcinoma	0	0	5	95	0.05
C000-1895	XXXII A-alpha 4G8	G3	adenocarcinoma	0	0	100	0	1
C000-2012	XXXII A-alpha 4E9	G1	adenocarcinoma, bronchioloalveolar pattern	0	0	0	100	0
C000-2012	XXXII A-alpha 4F9	G1	adenocarcinoma, bronchioloalveolar pattern	0	0	0	100	0
C000-1929	XXXII A-alpha 4B10	G1	adenocarcinoma, bronchioloalveolar pattern	0	0	0	100	0
C000-1929	XXXII A-alpha 4C10	G1	adenocarcinoma, bronchioloalveolar pattern	0	0	0	100	0
C000-1644	XXXII A-alpha 4H10	G1	adenocarcinoma, bronchioloalveolar pattern	0	0	100	0	1
C000-1644	XXXII A-alpha 4I10	G1	adenocarcinoma, bronchioloalveolar pattern	0	0	97	3	0.97
C000-1644	XXXII A-alpha 4D11	0	bronchial/bronchiolar epithelium	0	0	40	60	0.4
C000-1644	XXXII A-alpha 4G11	G1	adenocarcinoma, bronchioloalveolar pattern	0	0	30	70	0.3
C000-1644	XXXII A-alpha 4H11	G1	adenocarcinoma, bronchioloalveolar pattern	0	0	90	10	0.9
C000-1644	XXXII A-alpha 4I11	G1	adenocarcinoma, bronchioloalveolar pattern	0	0	10	90	0.1
C000-1921	XXXII A-alpha 4A12	G3	adenosquamous carcinoma	0	0	0	100	0
C000-1921	XXXII A-alpha 4B12	G3	adenosquamous carcinoma	0	0	75	25	0.75
C000-1921	XXXII A-alpha 4C12	G3	adenosquamous carcinoma	0	0	80	20	0.8
C000-1830	XXXII A-alpha 4C13	G3	adenocarcinoma	0	0	80	20	0.8
C000-1989	XXXII A-alpha 4A14	G3	squamous carcinoma	0	0	90	10	0.9
C000-1886	XXXII A-alpha 4I14	G1	adenocarcinoma, bronchioloalveolar pattern	0	0	95	5	0.95
C000-1682	XXXII B-alpha 1A2	G3	squamous carcinoma	0	0	0	100	0
C000-1682	XXXII B-alpha 1C2	G3	squamous carcinoma	0	0	0	100	0
C000-1981	XXXII B-alpha 1E2	G3	adenocarcinoma	0	0	10	90	0.1
C000-1981	XXXII B-alpha 1F2	G3	adenocarcinoma	0	0	0	100	0
C000-1981	XXXII B-alpha 1G2	G3	adenocarcinoma	0	0	100	0	1
C000-1966	XXXII B-alpha 1B3	0	bronchial/bronchiolar epithelium	0	0	0	100	0
C000-1966	XXXII B-alpha 1F3	G3	adenocarcinoma	0	0	75	25	0.75
C000-1844	XXXII B-alpha 1B4	G2	squamous carcinoma	0	0	3	97	0.03
C000-1817	XXXII B-alpha 1D4	G3	adenocarcinoma	0	0	2	98	0.02
C000-1641	XXXII B-alpha 1G4	G1	adenocarcinoma	0	0	100	0	1
C000-1641	XXXII B-alpha 1H4	G2	adenocarcinoma	0	5	90	5	1
C000-1641	XXXII B-alpha 1I4	G2	adenocarcinoma	0	0	80	20	0.8
C000-1641	XXXII B-alpha 1B5	G1	adenocarcinoma	0	0	0	100	0
C000-1641	XXXII B-alpha 1C5	G1	adenocarcinoma	0	0	95	5	0.95
C000-1717	XXXII B-alpha 1G6	G3	adenocarcinoma	0	0	30	70	0.3
C000-1717	XXXII B-alpha 1H6	G3	adenocarcinoma	0	0	0	100	0
C000-1717	XXXII B-alpha 1I6	G3	adenocarcinoma	0	0	30	70	0.3
C000-1649	XXXII B-alpha 1I7	G1	adenocarcinoma	0	0	0	100	0
C000-1986	XXXII B-alpha 1G8	G2	adenocarcinoma	0	0	100	0	1
C000-1986	XXXII B-alpha 1H8	G2	adenocarcinoma	0	0	100	0	1
C000-1986	XXXII B-alpha 1I8	G2	adenocarcinoma	0	0	100	0	1
C000-2176	XXXII B-alpha 1B10	G3	squamous carcinoma	0	0	90	10	0.9
C000-2176	XXXII B-alpha 1C10	G3	squamous carcinoma	0	0	100	0	1
C000-2176	XXXII B-alpha 1D10	G3	squamous carcinoma	0	10	90	0	1.1
C000-2176	XXXII B-alpha 1G10	G3	squamous carcinoma	25	75	0	0	2.25
C000-2176	XXXII B-alpha 1H10	G3	squamous carcinoma	10	90	0	0	2.1
C000-2176	XXXII B-alpha 1I10	G3	squamous carcinoma	35	65	0	0	2.35
C000-1880	XXXII B-alpha 1C11	G1	adenocarcinoma	0	0	3	97	0.03
C000-1880	XXXII B-alpha 1D11	G2	adenocarcinoma	0	0	10	90	0.1
C000-1880	XXXII B-alpha 1E11	G2	adenocarcinoma	0	0	20	80	0.2
C000-1880	XXXII B-alpha 1F11	G2	adenocarcinoma	0	0	0	100	0
C000-2003	XXXII B-alpha 1E12	0	bronchial/bronchiolar epithelium	0	0	15	85	0.15
C000-2003	XXXII B-alpha 1F12	0	bronchial/bronchiolar epithelium	0	0	100	0	1
C000-2003	XXXII B-alpha 1H12	G3	squamous carcinoma	0	100	0	0	2
C000-2003	XXXII B-alpha 1F13	0	bronchial/bronchiolar epithelium	0	100	0	0	2
C000-1822	XXXII B-alpha 1G13	G3	squamous carcinoma	0	15	75	10	1.05
C000-1822	XXXII B-alpha 1I13	G3	squamous carcinoma	5	75	20	0	1.85
C000-2042	XXXII B-alpha 1C14	G3	squamous carcinoma	0	0	0	100	0
C000-2042	XXXII B-alpha 1D14	G2	squamous carcinoma	0	95	0	5	1.9
C000-2042	XXXII B-alpha 1E14	G2	squamous carcinoma	0	90	10	0	1.9
C000-2042	XXXII B-alpha 1F14	G2	squamous carcinoma	90	10	0	0	2.9
C000-1947	XXXII B-alpha 1H15	G3	squamous carcinoma	0	10	90	0	1.1
C000-1947	XXXII B-alpha 1I15	G3	squamous carcinoma	0	0	100	0	1
C000-1947	XXXII B-alpha 2A2	G3	squamous carcinoma	0	0	100	0	1
C000-1947	XXXII B-alpha 2B2	G3	squamous carcinoma	0	0	100	0	1
C000-1947	XXXII B-alpha 2C2	G3	squamous carcinoma	0	0	100	0	1
C000-1947	XXXII B-alpha 2F2	G3	squamous carcinoma	0	0	90	10	0.9
C000-1763	XXXII B-alpha 2A3	G2	adenocarcinoma	0	0	100	0	1
C000-1763	XXXII B-alpha 2F3	G2	adenocarcinoma	0	10	90	0	1.1
C000-1795	XXXII B-alpha 2I4	0	bronchial/bronchiolar epithelium	0	0	100	0	1
C000-1795	XXXII B-alpha 2A5	0	bronchial/bronchiolar epithelium	0	0	70	30	0.7
C000-2233	XXXII B-alpha 2D5	G2	adenocarcinoma	0	5	95	0	1.05
C000-2233	XXXII B-alpha 2G5	0	bronchial/bronchiolar epithelium	0	0	70	30	0.7
C000-2233	XXXII B-alpha 2H5	G1	adenocarcinoma, bronchioloalveolar pattern	0	0	90	10	0.9
C000-2222	XXXII B-alpha 2D6	G3	adenocarcinoma	7	93	0	0	2.07
C000-2222	XXXII B-alpha 2F6	G3	adenocarcinoma	0	50	50	0	1.5
C000-2066	XXXII B-alpha 2B8	G2	adenocarcinoma	0	10	90	0	1.1
C000-1938	XXXII B-alpha 2G8	G4	large cell carcinoma	0	0	0	100	0
C000-1938	XXXII B-alpha 2H8	G4	large cell carcinoma	0	0	0	100	0
C000-1660	XXXII B-alpha 2B10	G1	adenocarcinoma	0	0	5	95	0.05
C000-1660	XXXII B-alpha 2D10	0	bronchial/bronchiolar epithelium	0	30	10	60	0.7
C000-1660	XXXII B-alpha 2E10	0	bronchial/bronchiolar epithelium	0	0	10	90	0.1
C000-1660	XXXII B-alpha 2B11	0	bronchial/bronchiolar epithelium	0	0	30	70	0.3
C000-1661	XXXII B-alpha 2D11	G2	squamous carcinoma	10	90	0	0	2.1
C000-1661	XXXII B-alpha 2F11	G2	squamous carcinoma	0	7	90	3	1.04
C000-1915	XXXII B-alpha 2G13	G2	squamous carcinoma	0	0	15	85	0.15
C000-1915	XXXII B-alpha 2I13	G2	squamous carcinoma	0	0	0	100	0
C000-2037	XXXII B-alpha 2G14	G2	adenocarcinoma	0	0	100	0	1
C000-2037	XXXII B-alpha 2I14	G1	adenocarcinoma	0	0	80	20	0.8
C000-2037	XXXII B-alpha 2A15	G1	adenocarcinoma, bronchioloalveolar pattern	0	0	40	60	0.4
C000-2037	XXXII B-alpha 2C15	0	bronchial/bronchiolar epithelium	0	100	0	0	2
C000-1912	XXXII B-alpha 3F1	G3	adenocarcinoma	0	80	20	0	1.8
C000-1912	XXXII B-alpha 3E2	G3	adenocarcinoma	0	0	100	0	1
C000-1909	XXXII B-alpha 3A3	G1	adenocarcinoma	0	0	90	10	0.9
C000-1909	XXXII B-alpha 3B3	G2	adenocarcinoma	0	0	0	100	0
C000-1909	XXXII B-alpha 3C3	G3	adenocarcinoma	0	0	60	40	0.6
C000-1909	XXXII B-alpha 3F3	0	bronchial/bronchiolar epithelium	0	0	50	50	0.5
C000-2097	XXXII B-alpha 3G3	G3	squamous carcinoma	0	25	10	65	0.6
C000-2054	XXXII B-alpha 3G4	0	bronchial/bronchiolar epithelium	0	0	0	100	0
C000-2046	XXXII B-alpha 3G5	G1	adenocarcinoma	0	0	0	100	0
C000-2046	XXXII B-alpha 3H5	G1	adenocarcinoma	0	0	0	100	0
C000-2046	XXXII B-alpha 3I5	G1	adenocarcinoma	0	0	20	80	0.2
C000-2046	XXXII B-alpha 3A6	G1	adenocarcinoma	0	0	0	100	0
C000-2046	XXXII B-alpha 3B6	G2	adenocarcinoma	0	0	0	100	0
C000-2046	XXXII B-alpha 3C6	G1	adenocarcinoma	0	0	0	100	0
C000-1654	XXXII B-alpha 3D6	G3	squamous carcinoma	0	0	0	100	0
C000-1654	XXXII B-alpha 3E6	G3	squamous carcinoma	0	0	5	95	0.05
C000-1654	XXXII B-alpha 3F6	G3	squamous carcinoma	0	0	10	90	0.1
C000-1906	XXXII B-alpha 3A7	G1	adenocarcinoma	0	0	0	100	0
C000-1906	XXXII B-alpha 3I7	0	bronchial/bronchiolar epithelium	0	0	90	10	0.9
C000-2245	XXXII B-alpha 3D8	G1	adenocarcinoma	0	0	100	0	1
C000-2127	XXXII B-alpha 3A9	G3	adenocarcinoma	0	0	5	95	0.05
C000-2127	XXXII B-alpha 3B9	G3	adenocarcinoma	0	0	5	95	0.05
C000-2127	XXXII B-alpha 3C9	G3	adenocarcinoma	0	0	0	100	0
C000-1997	XXXII B-alpha 3G9	G1	adenocarcinoma	0	0	75	25	0.75
C000-1932	XXXII B-alpha 3G10	G1	adenocarcinoma	0	0	90	10	0.9
C000-1932	XXXII B-alpha 3H10	G1	adenocarcinoma	0	0	85	15	0.85
C000-1932	XXXII B-alpha 3I10	G1	adenocarcinoma	0	0	30	70	0.3
C000-1932	XXXII B-alpha 3B11	G1	adenocarcinoma, bronchioloalveolar pattern	0	0	20	80	0.2
C000-1932	XXXII B-alpha 3C11	G2	adenocarcinoma, bronchioloalveolar pattern	0	0	0	100	0
C000-2073	XXXII B-alpha 3A12	G3	adenosquamous carcinoma	0	0	0	100	0
C000-2073	XXXII B-alpha 3B12	G3	adenosquamous carcinoma	0	0	0	100	0
C000-2250	XXXII B-alpha 3E12	G1	adenocarcinoma	0	0	0	100	0
C000-2250	XXXII B-alpha 3F12	G2	adenocarcinoma	0	0	70	30	0.7
C000-2250	XXXII B-alpha 3G12	IS	atypical adenomatous hyperplasia	0	0	70	30	0.7
C000-2029	XXXII B-alpha 3B13	G2	adenocarcinoma	0	0	0	100	0
C000-1635	XXXII B-alpha 3A14	G3	squamous carcinoma	0	0	0	100	0
C000-1635	XXXII B-alpha 3B14	G3	squamous carcinoma	0	0	0	100	0
C000-1635	XXXII B-alpha 3C14	G3	squamous carcinoma	0	0	50	50	0.5
C000-1635	XXXII B-alpha 3F14	0	bronchial/bronchiolar epithelium	0	0	30	70	0.3
C000-1739	XXXII B-alpha 3G14	G1	adenocarcinoma, bronchioloalveolar pattern	0	0	0	100	0
C000-1739	XXXII B-alpha 3H14	G1	adenocarcinoma, bronchioloalveolar pattern	0	0	5	95	0.05
C000-1739	XXXII B-alpha 3I14	G1	adenocarcinoma, bronchioloalveolar pattern	0	0	0	100	0
C000-2087	XXXII B-alpha 3A15	G2	adenocarcinoma	0	0	0	100	0
C000-2087	XXXII B-alpha 3C15	G2	adenocarcinoma	0	0	0	100	0
C000-2173	XXXII B-alpha 4B2	0	bronchial/bronchiolar epithelium	0	0	0	100	0
C000-1896	XXXII B-alpha 4A3	0	bronchial/bronchiolar epithelium	0	40	0	60	0.8
C000-2028	XXXII B-alpha 4A4	G2	squamous carcinoma	0	0	10	90	0.1
C000-2028	XXXII B-alpha 4B4	G2	squamous carcinoma	0	10	90	0	1.1
C000-2008	XXXII B-alpha 4G5	G3	adenocarcinoma	0	0	0	100	0
C000-2008	XXXII B-alpha 4I5	G3	adenocarcinoma	0	0	0	100	0
C000-2076	XXXII B-alpha 4G6	G3	squamous carcinoma	0	0	0	100	0
C000-2076	XXXII B-alpha 4H6	G3	squamous carcinoma	0	0	0	100	0
C000-2076	XXXII B-alpha 4I6	G3	squamous carcinoma	0	0	0	100	0
C000-2114	XXXII B-alpha 4D7	G3	squamous carcinoma	0	3	77	20	0.83
C000-2114	XXXII B-alpha 4F7	G3	squamous carcinoma	0	0	12	88	0.12
C000-2114	XXXII B-alpha 4G7	0	bronchial/bronchiolar epithelium	0	0	100	0	1
C000-1669	XXXII B-alpha 4C8	G1	adenocarcinoma, bronchioloalveolar pattern	0	0	95	5	0.95
C000-2123	XXXII B-alpha 4A9	G3	adenocarcinoma	0	0	0	100	0
C000-1727	XXXII B-alpha 4C10	G1	mucoepidermoid carcinoma	0	0	30	70	0.3
C000-1809	XXXII B-alpha 4H10	G3	squamous carcinoma	0	97	3	0	1.97
C000-1809	XXXII B-alpha 4I10	G3	squamous carcinoma	0	0	85	15	0.85
C000-1809	XXXII B-alpha 4B11	0	bronchial/bronchiolar epithelium	0	2	94	4	0.98
C000-1809	XXXII B-alpha 4C11	0	squamous metaplasia	0	50	50	0	1.5
C000-2157	XXXII B-alpha 4H11	G3	adenocarcinoma	0	98	2	0	1.98
C000-2157	XXXII B-alpha 4I11	G3	adenocarcinoma	0	0	10	90	0.1
C000-1862	XXXII B-alpha 4H12	G1	adenocarcinoma, bronchioloalveolar pattern	0	0	80	20	0.8
C000-2041	XXXII B-alpha 4A15		carcinoid	0	0	0	100	0
C000-2041	XXXII B-alpha 4B15		carcinoid	0	0	0	100	0
C000-2041	XXXII B-alpha 4C15		carcinoid	0	0	6	94	0.06
C000-1617	XXXII C-alpha 1A1	G1	adenocarcinoma, bronchioloalveolar pattern	0	0	30	70	0.3
C000-1617	XXXII C-alpha 1A2	G1	adenocarcinoma, bronchioloalveolar pattern	0	0	0	100	0
C000-1617	XXXII C-alpha 1B2	G1	adenocarcinoma, bronchioloalveolar pattern	0	0	5	95	0.05
C000-1617	XXXII C-alpha 1C2	G1	adenocarcinoma, bronchioloalveolar pattern	0	0	3	97	0.03
C000-1617	XXXII C-alpha 1F2	G1	adenocarcinoma, bronchioloalveolar pattern	0	0	5	95	0.05
C000-1617	XXXII C-alpha 1I2	0	bronchial/bronchiolar epithelium	0	0	100	0	1
C000-1793	XXXII C-alpha 1A3	G2	adenocarcinoma	0	0	0	100	0
C000-1793	XXXII C-alpha 1D3	G3	adenocarcinoma	0	0	100	0	1
C000-1793	XXXII C-alpha 1E3	G3	adenocarcinoma	0	0	90	10	0.9
C000-1793	XXXII C-alpha 1F3	G3	adenocarcinoma	0	0	100	0	1
C000-2142	XXXII C-alpha 1G3	G3	adenocarcinoma	0	0	100	0	1
C000-2142	XXXII C-alpha 1I3	G3	adenocarcinoma	0	0	100	0	1
C000-2142	XXXII C-alpha 1D4	G3	adenocarcinoma	0	0	0	100	0
C000-1900	XXXII C-alpha 1I4	G1	adenocarcinoma, bronchioloalveolar pattern	0	0	7	93	0.07
C000-2235	XXXII C-alpha 1A6		carcinoid	0	0	0	100	0
C000-2112	XXXII C-alpha 1G6	G1	adenocarcinoma, bronchioloalveolar pattern	0	100	0	0	2
C000-2107	XXXII C-alpha 1A7	G3	adenocarcinoma	0	0	75	25	0.75
C000-2107	XXXII C-alpha 1C7	G3	adenocarcinoma	0	90	10	0	1.9
C000-2107	XXXII C-alpha 1G7	0	bronchial/bronchiolar epithelium	0	85	5	10	1.75
C000-2107	XXXII C-alpha 1I7	0	bronchial/bronchiolar epithelium	0	90	10	0	1.9
C000-1664	XXXII C-alpha 1A8	G3	adenocarcinoma	0	0	0	100	0
C000-1664	XXXII C-alpha 1B8	G3	adenocarcinoma	0	0	0	100	0
C000-1664	XXXII C-alpha 1C8	G3	adenocarcinoma	0	0	100	0	1
C000-2056	XXXII C-alpha 1I8	G3	squamous carcinoma	0	10	80	10	1
C000-2056	XXXII C-alpha 1A9	0	bronchial/bronchiolar epithelium	0	0	0	100	0
C000-2056	XXXII C-alpha 1B9	0	bronchial/bronchiolar epithelium	0	0	0	100	0
C000-1995	XXXII C-alpha 1A10	G1	adenocarcinoma	0	0	0	100	0
C000-1995	XXXII C-alpha 1B10	G1	adenocarcinoma	0	0	80	20	0.8
C000-1995	XXXII C-alpha 1C10	G1	adenocarcinoma, bronchioloalveolar pattern	0	0	0	100	0
C000-1756	XXXII C-alpha 1G11	G2	squamous carcinoma	10	10	80	0	1.3
C000-1756	XXXII C-alpha 1I11	G2	squamous carcinoma	0	90	10	0	1.9
C000-2166	XXXII C-alpha 1D13	G2	adenocarcinoma	0	0	0	100	0
C000-2166	XXXII C-alpha 1E13	G2	adenocarcinoma	0	0	90	10	0.9
C000-2166	XXXII C-alpha 1F13	G3	adenocarcinoma	0	0	0	100	0
C000-2093	XXXII C-alpha 1A15	G1	adenocarcinoma	0	0	15	85	0.15
C000-2093	XXXII C-alpha 1C15	G1	adenocarcinoma	0	0	5	95	0.05
C000-2093	XXXII C-alpha 1E15	0	bronchial/bronchiolar epithelium	0	0	0	100	0
C000-2093	XXXII C-alpha 1G15	G3	adenocarcinoma	0	0	0	100	0
C000-2093	XXXII C-alpha 1H15	G3	adenocarcinoma	0	0	0	100	0
C000-2093	XXXII C-alpha 1I15	G3	adenocarcinoma	0	0	5	95	0.05
C000-2117	XXXII C-alpha 2A2	G3	adenocarcinoma	0	0	5	95	0.05
C000-2117	XXXII C-alpha 2B2	G3	adenocarcinoma	0	0	95	5	0.95
C000-2117	XXXII C-alpha 2C2	G3	adenocarcinoma	0	0	100	0	1
C000-2117	XXXII C-alpha 2H2	0	bronchial/bronchiolar epithelium	0	0	100	0	1
C000-2013	XXXII C-alpha 2D3	G3	squamous carcinoma	20	10	70	0	1.5
C000-2013	XXXII C-alpha 2E3	G3	squamous carcinoma	15	55	30	0	1.85
C000-2013	XXXII C-alpha 2F3	G3	squamous carcinoma	0	0	90	10	0.9
C000-1595	XXXII C-alpha 2B4	G1	adenocarcinoma, bronchioloalveolar pattern	0	10	90	0	1.1
C000-1595	XXXII C-alpha 2C4	G1	adenocarcinoma, bronchioloalveolar pattern	0	0	95	5	0.95
C000-1595	XXXII C-alpha 2D4	G1	adenocarcinoma, bronchioloalveolar pattern	0	40	60	0	1.4
C000-2055	XXXII C-alpha 2C5	G3	squamous carcinoma	0	0	0	100	0
C000-2189	XXXII C-alpha 2F6	G4	large cell carcinoma	0	0	100	0	1
C000-2068	XXXII C-alpha 2G7	G3	adenocarcinoma	0	20	80	0	1.2
C000-2068	XXXII C-alpha 2H7	G3	adenocarcinoma	0	100	0	0	2
C000-2068	XXXII C-alpha 2A8	0	bronchial/bronchiolar epithelium	0	50	50	0	1.5
C000-1800	XXXII C-alpha 2D8	G3	squamous carcinoma	0	0	100	0	1
C000-2156	XXXII C-alpha 2E9	G3	adenocarcinoma	0	0	25	75	0.25
C000-2156	XXXII C-alpha 2F9	G3	adenocarcinoma	0	0	12	88	0.12
C000-1611	XXXII C-alpha 2A10	G2	squamous carcinoma	0	95	5	0	1.95
C000-1611	XXXII C-alpha 2C10	G2	squamous carcinoma	96	2	2	0	2.94
C000-1611	XXXII C-alpha 2F10	G2	squamous carcinoma	0	90	10	0	1.9
C000-1611	XXXII C-alpha 2G10	0	bronchial/bronchiolar epithelium	0	92	3	5	1.87
C000-1697	XXXII C-alpha 2A11	G4	large cell carcinoma	0	0	0	100	0
C000-1697	XXXII C-alpha 2B11	G4	large cell carcinoma	0	0	100	0	1
C000-1841	XXXII C-alpha 2A12	G3	adenocarcinoma	0	0	0	100	0
C000-1841	XXXII C-alpha 2B12	G3	adenocarcinoma	0	0	35	65	0.35
C000-1841	XXXII C-alpha 2C12	G3	adenocarcinoma	0	0	15	85	0.15
C000-2207	XXXII C-alpha 2F13	0	bronchial/bronchiolar epithelium	0	97	3	0	1.97
C000-2060	XXXII C-alpha 2G13	G3	adenocarcinoma	0	0	100	0	1
C000-2060	XXXII C-alpha 2H13	G3	adenocarcinoma	0	0	100	0	1
C000-2060	XXXII C-alpha 2I13	G3	adenocarcinoma	0	0	90	10	0.9
C000-2060	XXXII C-alpha 2D14	G3	adenocarcinoma	0	1	4	95	0.06
C000-2060	XXXII C-alpha 2E14	0	bronchial/bronchiolar epithelium	0	0	5	95	0.05
C000-1815	XXXII C-alpha 2B15	G2	adenocarcinoma	0	0	0	100	0
C000-1685	XXXII C-alpha 3H1	G3	squamous carcinoma	0	0	10	90	0.1
C000-1685	XXXII C-alpha 3H2	G3	squamous carcinoma	0	0	100	0	1
C000-1596	XXXII C-alpha 3F3	G2	adenocarcinoma	0	0	3	97	0.03
C000-1596	XXXII C-alpha 3I3	G3	adenocarcinoma	0	0	0	100	0
C000-1860	XXXII C-alpha 3A4	G1	adenocarcinoma, bronchioloalveolar pattern	0	0	0	100	0
C000-1860	XXXII C-alpha 3B4	G1	adenocarcinoma, bronchioloalveolar pattern	0	0	100	0	1
C000-1860	XXXII C-alpha 3C4	G1	adenocarcinoma, bronchioloalveolar pattern	0	0	85	15	0.85
C000-1596	XXXII C-alpha 3D4	G1	adenocarcinoma	0	0	10	90	0.1
C000-1596	XXXII C-alpha 3F4	G2	adenocarcinoma	0	0	0	100	0
C000-1752	XXXII C-alpha 3A5	G2	squamous carcinoma	0	0	100	0	1
C000-1752	XXXII C-alpha 3B5	G2	squamous carcinoma	0	0	100	0	1
C000-1752	XXXII C-alpha 3C5	G2	squamous carcinoma	0	0	100	0	1
C000-1633	XXXII C-alpha 3B7	G2	squamous carcinoma	0	0	100	0	1
C000-1633	XXXII C-alpha 3D7	G2	squamous carcinoma	0	0	100	0	1
C000-1633	XXXII C-alpha 3E7	G2	squamous carcinoma	0	90	10	0	1.9
C000-1633	XXXII C-alpha 3F7	G2	squamous carcinoma	0	3	22	75	0.28
C000-2198	XXXII C-alpha 3A8	G1	adenocarcinoma, bronchioloalveolar pattern	0	0	0	100	0
C000-2198	XXXII C-alpha 3B8	G1	adenocarcinoma, bronchioloalveolar pattern	0	0	0	100	0
C000-2198	XXXII C-alpha 3C8	G1	adenocarcinoma	0	0	15	85	0.15
C000-1958	XXXII C-alpha 3G9	G1	adenocarcinoma	0	0	100	0	1
C000-1958	XXXII C-alpha 3H9	G1	adenocarcinoma	0	30	70	0	1.3
C000-1958	XXXII C-alpha 3I9	G1	adenocarcinoma	0	0	90	10	0.9
C000-1958	XXXII C-alpha 3B10	G1	adenocarcinoma, bronchioloalveolar pattern	0	0	90	10	0.9
C000-1958	XXXII C-alpha 3D10	G2	adenocarcinoma	0	0	10	90	0.1
C000-1958	XXXII C-alpha 3E10	G2	adenocarcinoma	0	0	90	10	0.9
C000-1958	XXXII C-alpha 3F10	G3	adenocarcinoma	0	0	97	3	0.97
C000-2016	XXXII C-alpha 3A11	G3	adenocarcinoma	0	0	100	0	1
C000-2016	XXXII C-alpha 3C11	G3	adenocarcinoma	0	0	40	60	0.4
C000-2016	XXXII C-alpha 3E11	G2	adenocarcinoma	0	0	95	5	0.95
C000-2016	XXXII C-alpha 3F11	G2	adenocarcinoma	0	0	10	90	0.1
C000-1676	XXXII C-alpha 3A13	G1	adenocarcinoma, bronchioloalveolar pattern	0	0	0	100	0
C000-1676	XXXII C-alpha 3B13	G1	adenocarcinoma, bronchioloalveolar pattern	0	0	0	100	0
C000-1676	XXXII C-alpha 3C13	G1	adenocarcinoma, bronchioloalveolar pattern	0	0	0	100	0
C000-2038	XXXII C-alpha 4B2	G2	squamous carcinoma	70	30	0	0	2.7
C000-2038	XXXII C-alpha 4C2	G2	squamous carcinoma	50	50	0	0	2.5
C000-2038	XXXII C-alpha 4D2	G2	squamous carcinoma	0	50	50	0	1.5
C000-2038	XXXII C-alpha 4E2	G2	squamous carcinoma	10	50	40	0	1.7
C000-2257	XXXII C-alpha 4E3	G3	adenocarcinoma	0	0	0	100	0
C000-2257	XXXII C-alpha 4F3	G3	adenocarcinoma	35	35	30	0	2.05
C000-1948	XXXII C-alpha 4A5	G3	squamous carcinoma	0	5	95	0	1.05
C000-1948	XXXII C-alpha 4B5	G3	squamous carcinoma	0	0	100	0	1
C000-1948	XXXII C-alpha 4C5	G3	squamous carcinoma	0	60	40	0	1.6
C000-1726	XXXII C-alpha 4G5	G3	adenocarcinoma	0	0	80	20	0.8
C000-1726	XXXII C-alpha 4I5	G3	adenocarcinoma	0	0	50	50	0.5
C000-1646	XXXII C-alpha 4A7	G1	squamous carcinoma	20	30	40	10	1.6
C000-1646	XXXII C-alpha 4B7	G1	squamous carcinoma	0	30	20	50	0.8
C000-1646	XXXII C-alpha 4E7	0	bronchial/bronchiolar epithelium	0	0	10	90	0.1
C000-1764	XXXII C-alpha 4A8	G1	adenocarcinoma	0	0	0	100	0
C000-1764	XXXII C-alpha 4B8	G1	adenocarcinoma	0	0	90	10	0.9
C000-1764	XXXII C-alpha 4C8	G1	adenocarcinoma	0	80	10	10	1.7
C000-1764	XXXII C-alpha 4D8	0	squamous metaplasia	0	0	90	10	0.9
C000-1764	XXXII C-alpha 4E8	0	bronchial/bronchiolar epithelium	0	80	10	10	1.7
C000-1764	XXXII C-alpha 4F8	0	bronchial/bronchiolar epithelium	0	90	5	5	1.85
C000-2053	XXXII C-alpha 4A9	G4	large cell carcinoma	0	20	10	70	0.5
C000-2053	XXXII C-alpha 4B9	G4	large cell carcinoma	0	0	100	0	1
C000-2053	XXXII C-alpha 4D9	0	squamous metaplasia	0	90	10	0	1.9
C000-2015	XXXII C-alpha 4G10	G1	adenocarcinoma	0	10	40	50	0.6
C000-2015	XXXII C-alpha 4H10	G1	adenocarcinoma	0	0	0	100	0
C000-1831	XXXII C-alpha 4H11	0	bronchial/bronchiolar epithelium	0	0	10	90	0.1
C000-1831	XXXII C-alpha 4C12	0	bronchial/bronchiolar epithelium	0	55	30	15	1.4
C000-1760	XXXII C-alpha 4D12	G1	adenocarcinoma, bronchioloalveolar pattern	0	20	75	5	1.15
C000-1760	XXXII C-alpha 4E12	G1	adenocarcinoma, bronchioloalveolar pattern	0	0	90	10	0.9
C000-1760	XXXII C-alpha 4F12	G1	adenocarcinoma, bronchioloalveolar pattern	0	10	90	0	1.1
C000-1760	XXXII C-alpha 4H12	G1	adenocarcinoma, bronchioloalveolar pattern	0	0	15	85	0.15
C000-2070	XXXII C-alpha 4H13	G3	adenocarcinoma	0	0	0	100	0
C000-2070	XXXII C-alpha 4I13	G3	adenocarcinoma	0	0	50	50	0.5
C000-2070	XXXII C-alpha 4E14	0	bronchial/bronchiolar epithelium	0	0	0	100	0
C000-1928	XXXII C-alpha 4A15	G3	squamous carcinoma	0	0	10	90	0.1
C000-1928	XXXII C-alpha 4B15	G3	squamous carcinoma	0	0	0	100	0
C000-1928	XXXII C-alpha 4E15	0	bronchial/bronchiolar epithelium	0	0	50	50	0.5
C000-2144	XXXII D-alpha 1A1	0	bronchial/bronchiolar epithelium	0	0	0	100	0
C000-2144	XXXII D-alpha 1A2	0	bronchial/bronchiolar epithelium	0	0	10	90	0.1
C000-2144	XXXII D-alpha 1D2	G3	adenosquamous carcinoma	0	0	100	0	1
C000-2144	XXXII D-alpha 1F2	G3	adenosquamous carcinoma	0	0	25	75	0.25
C000-2111	XXXII D-alpha 1G2	G2	adenocarcinoma	0	0	0	100	0
C000-2111	XXXII D-alpha 1H2	G2	adenocarcinoma	0	0	0	100	0
C000-2111	XXXII D-alpha 1A3	0	bronchial/bronchiolar epithelium	0	0	30	70	0.3
C000-2111	XXXII D-alpha 1E3	G3	squamous carcinoma	0	0	0	100	0
C000-2240	XXXII D-alpha 1G3	G4	large cell carcinoma	0	0	50	50	0.5
C000-2240	XXXII D-alpha 1I3	G4	large cell carcinoma	0	0	80	20	0.8
C000-2240	XXXII D-alpha 1A4	0	bronchial/bronchiolar epithelium	0	0	0	100	0
C000-1964	XXXII D-alpha 1F4	G3	squamous carcinoma	0	0	70	30	0.7
C000-1729	XXXII D-alpha 1H8	0	bronchial/bronchiolar epithelium	0	0	20	80	0.2
C000-1729	XXXII D-alpha 1A9	G2	squamous carcinoma	0	0	5	95	0.05
C000-1729	XXXII D-alpha 1B9	G2	squamous carcinoma	0	0	5	95	0.05
C000-1729	XXXII D-alpha 1C9	G2	squamous carcinoma	0	25	65	10	1.15
C000-1854	XXXII D-alpha 1G10	G3	squamous carcinoma	0	0	0	100	0
C000-1854	XXXII D-alpha 1H10	G3	squamous carcinoma	0	0	100	0	1
C000-1651	XXXII D-alpha 1F12	G2	adenocarcinoma	0	0	0	100	0
C000-1651	XXXII D-alpha 1I12	G3	adenocarcinoma	0	0	90	10	0.9
C000-1651	XXXII D-alpha 1A13	G3	adenocarcinoma	0	0	0	100	0
C000-1690	XXXII D-alpha 1A14	G4	large cell carcinoma	0	0	0	100	0
C000-1690	XXXII D-alpha 1F14	0	bronchial/bronchiolar epithelium	0	0	0	100	0
C000-1927	XXXII D-alpha 1I14	G1	adenocarcinoma	0	0	0	100	0
C000-1927	XXXII D-alpha 1B15	0	bronchial/bronchiolar epithelium	0	0	0	100	0
C000-1613	XXXII D-alpha 1G15	G4	large cell carcinoma	0	0	0	100	0
C000-1613	XXXII D-alpha 1I15	G4	large cell carcinoma	0	0	0	100	0
C000-2077	XXXII D-alpha 2I2	0	bronchial/bronchiolar epithelium	0	0	0	100	0
C000-2271	XXXII D-alpha 2B3	G4	large cell carcinoma	0	0	100	0	1
C000-1638	XXXII D-alpha 2F5	0	bronchial/bronchiolar epithelium	0	30	65	5	1.25
C000-1593	XXXII D-alpha 2I6	G3	adenocarcinoma	0	0	25	75	0.25
C000-2209	XXXII D-alpha 2B7	G2	adenocarcinoma	0	0	0	100	0
C000-2209	XXXII D-alpha 2C7	G2	adenocarcinoma	0	10	90	0	1.1
C000-2209	XXXII D-alpha 2G7	0	bronchial/bronchiolar epithelium	0	95	3	2	1.93
C000-1759	XXXII D-alpha 2B9	G3	squamous carcinoma	0	0	95	5	0.95
C000-1759	XXXII D-alpha 2C9	G3	squamous carcinoma	0	100	0	0	2
C000-2171	XXXII D-alpha 2C10	G3	adenocarcinoma	0	5	75	20	0.85
C000-2171	XXXII D-alpha 2G10	G3	adenocarcinoma	0	10	90	0	1.1
C000-2171	XXXII D-alpha 2H10	G3	adenocarcinoma	0	0	100	0	1
C000-2171	XXXII D-alpha 2I10	G3	adenocarcinoma	0	0	40	60	0.4
C000-1783	XXXII D-alpha 2G11	G2	squamous carcinoma	0	0	15	85	0.15
C000-1783	XXXII D-alpha 2H11	G2	squamous carcinoma	0	0	10	90	0.1
C000-1783	XXXII D-alpha 2I11	G2	squamous carcinoma	0	0	5	95	0.05
C000-2021	XXXII D-alpha 2G12	G2	adenocarcinoma	0	0	0	100	0
C000-2021	XXXII D-alpha 2H12	G2	adenocarcinoma	0	0	0	100	0
C000-2021	XXXII D-alpha 2I12	G2	adenocarcinoma	0	0	0	100	0
C000-2082	XXXII D-alpha 2G13	0	bronchial/bronchiolar epithelium	0	0	0	100	0
C000-2082	XXXII D-alpha 2I13	G1	adenocarcinoma	0	0	0	100	0
C000-2082	XXXII D-alpha 2C14	G2	adenocarcinoma	0	0	85	15	0.85
C000-1738	XXXII D-alpha 3D1	G3	squamous carcinoma	0	0	10	90	0.1
C000-1738	XXXII D-alpha 3E2	G3	squamous carcinoma	0	0	90	10	0.9
C000-1738	XXXII D-alpha 3F2	G3	squamous carcinoma	0	0	10	90	0.1
C000-2106	XXXII D-alpha 3B3	G3	adenocarcinoma	0	0	0	100	0
C000-2106	XXXII D-alpha 3C3	G2	adenocarcinoma	0	0	0	100	0
C000-1647	XXXII D-alpha 3G3	G2	adenocarcinoma	0	0	100	0	1
C000-1647	XXXII D-alpha 3H3	G2	adenocarcinoma	0	10	90	0	1.1
C000-1647	XXXII D-alpha 3A4	G1	adenocarcinoma, bronchioloalveolar pattern	0	0	0	100	0
C000-1647	XXXII D-alpha 3C4	G1	adenocarcinoma, bronchioloalveolar pattern	0	0	0	100	0
C000-2137	XXXII D-alpha 3G5	G3	squamous carcinoma	0	0	95	5	0.95
C000-2137	XXXII D-alpha 3H5	G3	squamous carcinoma	0	0	95	5	0.95
C000-2137	XXXII D-alpha 3I5	G3	squamous carcinoma	0	0	98	2	0.98
C000-1721	XXXII D-alpha 3F7	G2	squamous carcinoma	0	0	90	10	0.9
C000-2023	XXXII D-alpha 3D8	G3	squamous carcinoma	0	0	0	100	0
C000-2023	XXXII D-alpha 3E8	G3	squamous carcinoma	0	0	0	100	0
C000-2023	XXXII D-alpha 3F8	G3	squamous carcinoma	0	0	10	90	0.1
C000-2058	XXXII D-alpha 3A9	G3	squamous carcinoma	0	0	0	100	0
C000-2058	XXXII D-alpha 3B9	G3	squamous carcinoma	0	0	75	25	0.75
C000-2058	XXXII D-alpha 3C9	G2	squamous carcinoma	0	0	40	60	0.4
C000-2058	XXXII D-alpha 3B10	G1	squamous carcinoma	0	0	100	0	1
C000-1798	XXXII D-alpha 3G10	G3	adenocarcinoma	0	0	90	10	0.9
C000-1798	XXXII D-alpha 3H10	G2	adenocarcinoma	0	0	100	0	1
C000-1798	XXXII D-alpha 3I10	G2	adenocarcinoma	0	0	85	15	0.85
C000-1798	XXXII D-alpha 3B11	0	bronchial/bronchiolar epithelium	0	0	0	100	0
C000-1881	XXXII D-alpha 3A13	G3	adenocarcinoma	0	0	0	100	0
C000-1881	XXXII D-alpha 3B13	G3	adenocarcinoma	0	0	0	100	0
C000-1849	XXXII D-alpha 3I13	G1	adenocarcinoma, bronchioloalveolar pattern	0	0	5	95	0.05
C000-1874	XXXII D-alpha 3C14	G2	adenocarcinoma	0	0	0	100	0
C000-2254	XXXII D-alpha 3G14	G1	squamous carcinoma	0	0	100	0	1
C000-2254	XXXII D-alpha 3I14	G1	squamous carcinoma	0	0	0	100	0
C000-2254	XXXII D-alpha 3B15	0	bronchial/bronchiolar epithelium	0	0	0	100	0
C000-2188	XXXII D-alpha 3D15	G3	adenosquamous carcinoma	0	0	0	100	0
C000-2188	XXXII D-alpha 3E15	G3	adenosquamous carcinoma	0	0	0	100	0
C000-2188	XXXII D-alpha 3F15	G3	adenosquamous carcinoma	0	0	0	100	0
C000-2036	XXXII D-alpha 4E1	G3	adenocarcinoma	0	0	5	95	0.05
C000-2036	XXXII D-alpha 4D2	G3	adenocarcinoma	0	0	0	100	0
C000-2036	XXXII D-alpha 4E2	G3	adenocarcinoma	0	0	3	97	0.03
C000-2036	XXXII D-alpha 4F2	G3	adenocarcinoma	0	0	0	100	0
C000-1748	XXXII D-alpha 4G3	0	bronchial/bronchiolar epithelium	0	0	0	100	0
C000-1732	XXXII D-alpha 4B4	G2	adenocarcinoma	0	5	55	40	0.65
C000-1818	XXXII D-alpha 4E6	G2	adenocarcinoma	0	0	0	100	0
C000-1818	XXXII D-alpha 4F6	G2	adenocarcinoma	0	0	0	100	0
C000-1818	XXXII D-alpha 4G6	0	bronchial/bronchiolar epithelium	0	0	85	15	0.85
C000-1999	XXXII D-alpha 4D7	G1	adenocarcinoma	0	0	0	100	0
C000-1999	XXXII D-alpha 4E7	G1	adenocarcinoma	0	0	3	97	0.03
C000-1999	XXXII D-alpha 4F7	G1	adenocarcinoma	0	10	87	3	1.07
C000-1999	XXXII D-alpha 4G7	G3	adenocarcinoma	0	10	85	5	1.05
C000-1999	XXXII D-alpha 4C8	0	bronchial/bronchiolar epithelium	0	0	50	50	0.5
C000-1985	XXXII D-alpha 4F8	G3	squamous carcinoma	0	5	93	2	1.03
C000-1985	XXXII D-alpha 4C9	G3	squamous carcinoma	0	0	90	10	0.9
C000-2214	XXXII D-alpha 4G10	G2	squamous carcinoma	0	20	75	5	1.15
C000-2214	XXXII D-alpha 4H10	G2	squamous carcinoma	0	20	80	0	1.2
C000-2214	XXXII D-alpha 4I10	G2	squamous carcinoma	0	0	90	10	0.9
C000-2214	XXXII D-alpha 4A11	0	bronchial/bronchiolar epithelium	0	0	10	90	0.1
C000-2052	XXXII D-alpha 4B12	G3	adenocarcinoma	0	0	100	0	1
C000-2186	XXXII D-alpha 4G12	G3	squamous carcinoma	0	50	50	0	1.5
C000-2186	XXXII D-alpha 4H12	G3	squamous carcinoma	0	95	5	0	1.95
C000-2186	XXXII D-alpha 4I12	G3	squamous carcinoma	0	55	45	0	1.55
C000-2186	XXXII D-alpha 4B13	0	bronchial/bronchiolar epithelium	0	0	100	0	1
C000-1803	XXXII D-alpha 4H13	G3	adenocarcinoma	0	0	80	20	0.8
C000-1803	XXXII D-alpha 4I13	G3	adenocarcinoma	0	0	0	100	0
C000-1706	XXXII D-alpha 4H14	G3	squamous carcinoma	0	0	30	70	0.3
C000-1706	XXXII D-alpha 4I14	G3	squamous carcinoma	0	0	5	95	0.05
C000-1679	XXXII E-alpha 1F3	G3	squamous carcinoma	0	0	0	100	0
C000-1624	XXXII E-alpha 1E4	G4	large cell carcinoma	0	0	0	100	0
C000-1624	XXXII E-alpha 1F4	G4	large cell carcinoma	0	0	0	100	0
C000-1624	XXXII E-alpha 1H4	0	squamous metaplasia	0	0	0	100	0
C000-1747	XXXII E-alpha 1G5	G1	adenocarcinoma, bronchioloalveolar pattern	0	0	25	75	0.25
C000-1747	XXXII E-alpha 1I5	G1	adenocarcinoma, bronchioloalveolar pattern	0	0	75	25	0.75
C000-1747	XXXII E-alpha 1A6	G1	adenocarcinoma	0	0	100	0	1
C000-1747	XXXII E-alpha 1B6	G1	adenocarcinoma	0	0	95	5	0.95
C000-1747	XXXII E-alpha 1C6	G1	adenocarcinoma	0	0	30	70	0.3
C000-2146	XXXII E-alpha 1A7	G4	large cell carcinoma	0	0	20	80	0.2
C000-2146	XXXII E-alpha 1C7	G4	large cell carcinoma	0	0	20	80	0.2
C000-2146	XXXII E-alpha 1I7	0	bronchial/bronchiolar epithelium	0	0	0	100	0
C000-1902	XXXII E-alpha 1C8	G2	adenocarcinoma	0	0	0	100	0
C000-1742	XXXII E-alpha 1H9	G3	squamous carcinoma	0	0	0	100	0
C000-1742	XXXII E-alpha 1I9	G3	squamous carcinoma	0	0	5	95	0.05
C000-2224	XXXII E-alpha 1F10	G1	adenocarcinoma, bronchioloalveolar pattern	0	0	70	30	0.7
C000-1913	XXXII E-alpha 1H10	G3	adenocarcinoma	0	90	10	0	1.9
C000-1913	XXXII E-alpha 1B11	G3	adenocarcinoma	0	0	0	100	0
C000-1848	XXXII E-alpha 1D11	G1	adenocarcinoma	0	0	90	10	0.9
C000-1848	XXXII E-alpha 1E11	G1	adenocarcinoma	0	0	90	10	0.9
C000-1848	XXXII E-alpha 1F11	G1	adenocarcinoma	0	90	5	5	1.85
C000-1775	XXXII E-alpha 1I12	G2	squamous carcinoma	0	0	60	40	0.6
C000-1775	XXXII E-alpha 1F13	G3	squamous carcinoma	0	3	95	2	1.01
C000-2104	XXXII E-alpha 1G13	G2	adenocarcinoma	0	0	15	85	0.15
C000-2104	XXXII E-alpha 1I13	G2	adenocarcinoma	0	0	95	5	0.95
C000-1990	XXXII E-alpha 1A15	G3	adenosquamous carcinoma	0	0	70	30	0.7
C000-1990	XXXII E-alpha 1D15	G3	adenosquamous carcinoma	0	0	0	100	0
C000-1990	XXXII E-alpha 1F15	G1	adenocarcinoma, bronchioloalveolar pattern	0	0	0	100	0
C000-2032	XXXII E-alpha 2I2	G3	adenocarcinoma	0	0	20	80	0.2
C000-2032	XXXII E-alpha 2A3	0	bronchial/bronchiolar epithelium	0	0	10	90	0.1
C000-2032	XXXII E-alpha 2G3	G3	adenocarcinoma	0	0	90	10	0.9
C000-2032	XXXII E-alpha 2H3	G3	adenocarcinoma	0	0	0	100	0
C000-2032	XXXII E-alpha 2I3	G3	adenocarcinoma	0	0	0	100	0
C000-2011	XXXII E-alpha 2B4	G4	large cell carcinoma	0	0	0	100	0
C000-2120	XXXII E-alpha 2G5	G4	large cell carcinoma	0	0	0	100	0
C000-2120	XXXII E-alpha 2I5	G4	large cell carcinoma	0	0	0	100	0
C000-1829	XXXII E-alpha 2D7	G2	adenocarcinoma	0	0	90	10	0.9
C000-1829	XXXII E-alpha 2E7	G3	adenocarcinoma	0	90	10	0	1.9
C000-1829	XXXII E-alpha 2H7	G3	adenocarcinoma	0	0	35	65	0.35
C000-1933	XXXII E-alpha 2G8	G2	adenoid cystic carcinoma	0	90	0	10	1.8
C000-1933	XXXII E-alpha 2H8	G1	adenoid cystic carcinoma	0	0	0	100	0
C000-1808	XXXII E-alpha 2H10	G3	adenocarcinoma	0	0	0	100	0
C000-2126	XXXII E-alpha 2H11	G3	adenocarcinoma	0	0	0	100	0
C000-1825	XXXII E-alpha 2H12	G3	squamous carcinoma	0	0	0	100	0
C000-1825	XXXII E-alpha 2G13	G3	squamous carcinoma	0	0	0	100	0
C000-1825	XXXII E-alpha 2I13	G3	squamous carcinoma	0	0	0	100	0
C000-2205	XXXII E-alpha 2H14	G2	adenocarcinoma	0	0	0	100	0
C000-2205	XXXII E-alpha 2C15	G2	adenocarcinoma	0	0	5	95	0.05
C000-1735	XXXII E-alpha 2D15	G3	squamous carcinoma	0	0	5	95	0.05
C000-2159	XXXII E-alpha 3E2	G3	adenocarcinoma	0	0	0	100	0
C000-2159	XXXII E-alpha 3F2	G1	adenocarcinoma	0	0	0	100	0
C000-2159	XXXII E-alpha 3I2	G1	adenocarcinoma	0	0	0	100	0
C000-2159	XXXII E-alpha 3A3	0	bronchial/bronchiolar epithelium	0	0	0	100	0
C000-2047	XXXII E-alpha 3H3	G3	squamous carcinoma	0	0	10	90	0.1
C000-2047	XXXII E-alpha 3I3	G3	squamous carcinoma	0	0	0	100	0
C000-2047	XXXII E-alpha 3F4	G3	squamous carcinoma	0	0	15	85	0.15
C000-2047	XXXII E-alpha 3H4	0	bronchial/bronchiolar epithelium	0	0	0	100	0
C000-2057	XXXII E-alpha 3A5	G2	adenocarcinoma	0	0	0	100	0
C000-2094	XXXII E-alpha 3C6	G1	adenocarcinoma, bronchioloalveolar pattern	0	0	90	10	0.9
C000-2094	XXXII E-alpha 3F6	G1	adenocarcinoma, bronchioloalveolar pattern	0	0	80	20	0.8
C000-2094	XXXII E-alpha 3G6	G1	adenocarcinoma, bronchioloalveolar pattern	0	0	10	90	0.1
C000-1650	XXXII E-alpha 3D7	G3	adenocarcinoma	0	0	5	95	0.05
C000-1650	XXXII E-alpha 3E7	G3	adenocarcinoma	0	0	25	75	0.25
C000-2080	XXXII E-alpha 3H8	G2	adenocarcinoma	0	0	0	100	0
C000-2063	XXXII E-alpha 3D9	G1	adenocarcinoma	0	20	30	50	0.7
C000-2063	XXXII E-alpha 3F9	G1	adenocarcinoma	0	0	5	95	0.05
C000-1770	XXXII E-alpha 3G11	G3	adenocarcinoma	0	0	70	30	0.7
C000-1770	XXXII E-alpha 3H11	G3	adenocarcinoma	0	0	80	20	0.8
C000-1770	XXXII E-alpha 3I11	G3	adenocarcinoma	0	0	0	100	0
C000-1770	XXXII E-alpha 3A12	G1	adenocarcinoma	0	0	10	90	0.1
C000-1770	XXXII E-alpha 3B12	G2	adenocarcinoma	0	0	5	95	0.05
C000-2096	XXXII E-alpha 3A13	G2	adenocarcinoma, bronchioloalveolar pattern	0	0	0	100	0
C000-2096	XXXII E-alpha 3B13	G2	adenocarcinoma	0	0	30	70	0.3
C000-2239	XXXII E-alpha 4C2	0	bronchial/bronchiolar epithelium	0	0	15	85	0.15
C000-2239	XXXII E-alpha 4D2	G2	adenocarcinoma	0	0	2	98	0.02
C000-2239	XXXII E-alpha 4E2	G2	adenocarcinoma	0	0	0	100	0
C000-2239	XXXII E-alpha 4F2	G2	adenocarcinoma	0	0	0	100	0
C000-1673	XXXII E-alpha 4A3	G3	adenosquamous carcinoma	0	0	0	100	0
C000-2116	XXXII E-alpha 4A4	G1	adenocarcinoma, bronchioloalveolar pattern	0	0	0	100	0
C000-1767	XXXII E-alpha 4C8	G1	adenocarcinoma	0	0	90	10	0.9
C000-1704	XXXII E-alpha 4F8	G3	squamous carcinoma	0	0	20	80	0.2
C000-2248	XXXII E-alpha 4F9	G3	adenocarcinoma	0	2	93	5	0.97
C000-2248	XXXII E-alpha 4G9	G3	adenocarcinoma	0	0	90	10	0.9
C000-2248	XXXII E-alpha 4I9	G3	adenocarcinoma	0	0	5	95	0.05
C000-2248	XXXII E-alpha 4A10	0	bronchial/bronchiolar epithelium	0	0	10	90	0.1
C000-2229	XXXII E-alpha 4G10	G3	adenocarcinoma	0	0	25	75	0.25
C000-2229	XXXII E-alpha 4I10	G3	adenocarcinoma	0	0	5	95	0.05
C000-1746	XXXII E-alpha 4I11	G1	adenocarcinoma, bronchioloalveolar pattern	0	0	20	80	0.2
C000-1746	XXXII E-alpha 4B12	0	bronchial/bronchiolar epithelium	0	0	0	100	0
C000-1836	XXXII E-alpha 4C13	G3	squamous carcinoma	0	0	100	0	1
C000-1836	XXXII E-alpha 4D13	G3	squamous carcinoma	0	0	5	95	0.05
C000-1836	XXXII E-alpha 4E13	G3	squamous carcinoma	0	0	97	3	0.97
C000-1792	XXXII E-alpha 4H14	G1	adenocarcinoma	0	0	0	100	0
C000-1615	XXXII F-alpha 1A2	G3	squamous carcinoma	0	0	25	75	0.25
C000-1615	XXXII F-alpha 1B2	G3	squamous carcinoma	0	0	90	10	0.9
C000-1615	XXXII F-alpha 1C2	G3	squamous carcinoma	0	0	15	85	0.15
C000-1615	XXXII F-alpha 1E2	G3	squamous carcinoma	0	0	100	0	1
C000-1615	XXXII F-alpha 1F2	G3	squamous carcinoma	0	0	100	0	1
C000-1615	XXXII F-alpha 1A3	0	bronchial/bronchiolar epithelium	0	0	100	0	1
C000-1910	XXXII F-alpha 1C4	G2	adenocarcinoma	0	100	0	0	2
C000-1910	XXXII F-alpha 1D4	G2	adenocarcinoma	0	100	0	0	2
C000-1910	XXXII F-alpha 1E4	G2	adenocarcinoma	0	0	100	0	1
C000-1910	XXXII F-alpha 1F4	G2	adenocarcinoma	0	0	70	30	0.7
C000-2091	XXXII F-alpha 1E5	G3	adenocarcinoma	0	0	0	100	0
C000-2091	XXXII F-alpha 1F5	G3	adenocarcinoma	0	0	0	100	0
C000-1873	XXXII F-alpha 1B6	G3	squamous carcinoma	0	0	10	90	0.1
C000-1873	XXXII F-alpha 1C6	G3	squamous carcinoma	0	0	97	3	0.97
C000-1887	XXXII F-alpha 1C7	G2	squamous carcinoma	0	0	100	0	1
C000-2183	XXXII F-alpha 1D8	G3	adenocarcinoma	0	0	97	3	0.97
C000-1699	XXXII F-alpha 1E9	G2	adenocarcinoma	0	0	97	3	0.97
C000-1699	XXXII F-alpha 1H9	G2	adenocarcinoma	0	0	75	25	0.75
C000-1699	XXXII F-alpha 1I9	G2	adenocarcinoma	0	4	11	85	0.19
C000-1945	XXXII F-alpha 1D10	G2	adenocarcinoma	0	0	0	100	0
C000-1945	XXXII F-alpha 1E10	G1	adenocarcinoma	0	0	10	90	0.1
C000-1945	XXXII F-alpha 1F10	G1	adenocarcinoma	0	0	70	30	0.7
C000-1945	XXXII F-alpha 1I10	G1	adenocarcinoma	0	0	0	100	0
C000-1945	XXXII F-alpha 1C11	0	bronchial/bronchiolar epithelium	0	0	0	100	0
C000-1666	XXXII F-alpha 1G11	G1	adenocarcinoma	0	0	0	100	0
C000-1666	XXXII F-alpha 1H11	G1	adenocarcinoma	0	0	30	70	0.3
C000-1666	XXXII F-alpha 1B12	0	bronchial/bronchiolar epithelium	0	0	100	0	1
C000-1787	XXXII F-alpha 1G13	G1	adenocarcinoma	0	0	15	85	0.15
C000-1787	XXXII F-alpha 1H13	G1	adenocarcinoma	0	0	0	100	0
C000-1787	XXXII F-alpha 1I13	G1	adenocarcinoma	0	0	10	90	0.1
C000-1787	XXXII F-alpha 1E14	G1	adenocarcinoma	0	0	35	65	0.35
C000-1787	XXXII F-alpha 1F14	G1	adenocarcinoma	0	0	0	100	0
C000-2133	XXXII F-alpha 1A15	G1	adenocarcinoma, bronchioloalveolar pattern	0	0	0	100	0
C000-2133	XXXII F-alpha 1B15	G2	adenocarcinoma	0	0	3	97	0.03
C000-2133	XXXII F-alpha 1E15	G1	adenocarcinoma, bronchioloalveolar pattern	0	0	0	100	0
C000-1789	XXXII F-alpha 2A2	G2	adenocarcinoma	0	0	75	25	0.75
C000-1789	XXXII F-alpha 2B2	G2	adenocarcinoma	0	0	30	70	0.3
C000-1789	XXXII F-alpha 2C2	G2	adenocarcinoma	0	5	80	15	0.9
C000-1789	XXXII F-alpha 2E2	G1	adenocarcinoma	0	0	70	30	0.7
C000-1789	XXXII F-alpha 2F2	G1	adenocarcinoma	0	0	100	0	1
C000-1789	XXXII F-alpha 2G2	0	bronchial/bronchiolar epithelium	0	0	100	0	1
C000-1789	XXXII F-alpha 2I2	G1	adenocarcinoma	0	0	20	80	0.2
C000-1968	XXXII F-alpha 2A3	G1	adenocarcinoma, bronchioloalveolar pattern	0	0	0	100	0
C000-1968	XXXII F-alpha 2B3	G1	adenocarcinoma, bronchioloalveolar pattern	0	0	85	15	0.85
C000-1968	XXXII F-alpha 2C3	G1	adenocarcinoma, bronchioloalveolar pattern	0	0	65	35	0.65
C000-2045	XXXII F-alpha 2A4	G1	adenocarcinoma, bronchioloalveolar pattern	0	0	15	85	0.15
C000-2045	XXXII F-alpha 2C4	G1	adenocarcinoma, bronchioloalveolar pattern	0	0	90	10	0.9
C000-2045	XXXII F-alpha 2D4	G1	adenocarcinoma, bronchioloalveolar pattern	0	0	60	40	0.6
C000-2204	XXXII F-alpha 2G5	G3	adenocarcinoma	0	0	3	97	0.03
C000-2204	XXXII F-alpha 2H5	G3	adenocarcinoma	0	5	95	0	1.05
C000-2204	XXXII F-alpha 2I5	G3	adenocarcinoma	0	0	97	3	0.97
C000-2265	XXXII F-alpha 2G6	G3	adenocarcinoma	0	0	100	0	1
C000-2265	XXXII F-alpha 2H6	G3	adenocarcinoma	0	0	35	65	0.35
C000-2265	XXXII F-alpha 2I6	G3	adenocarcinoma	0	0	100	0	1
C000-2215	XXXII F-alpha 2B8	0	bronchial/bronchiolar epithelium	0	0	0	100	0
C000-1782	XXXII F-alpha 2G8	G2	adenocarcinoma	0	0	0	100	0
C000-1782	XXXII F-alpha 2H8	G2	adenocarcinoma	0	0	0	100	0
C000-2005	XXXII F-alpha 2G9	G3	squamous carcinoma	0	0	30	70	0.3
C000-2005	XXXII F-alpha 2I9	G3	squamous carcinoma	0	0	90	10	0.9
C000-2005	XXXII F-alpha 2A10	G3	squamous carcinoma	0	0	3	97	0.03
C000-2170	XXXII F-alpha 2G10	G2	adenocarcinoma	0	0	5	95	0.05
C000-1804	XXXII F-alpha 2D11	G3	adenocarcinoma	0	0	60	40	0.6
C000-1804	XXXII F-alpha 2F11	G3	adenocarcinoma	0	0	0	100	0
C000-1804	XXXII F-alpha 2H11	0	bronchial/bronchiolar epithelium	0	0	5	95	0.05
C000-1804	XXXII F-alpha 2A12	G3	adenocarcinoma	0	0	5	95	0.05
C000-1804	XXXII F-alpha 2C12	G3	adenocarcinoma	0	0	25	75	0.25
C000-1804	XXXII F-alpha 2D12	0	bronchial/bronchiolar epithelium	0	0	0	100	0
C000-1708	XXXII F-alpha 2A13	G4	large cell neuroendocrine carcinoma	0	0	10	90	0.1
C000-1708	XXXII F-alpha 2C13	G4	large cell neuroendocrine carcinoma	0	0	25	75	0.25
C000-2261	XXXII F-alpha 2E14	G3	squamous carcinoma	0	0	10	90	0.1
C000-2261	XXXII F-alpha 2F14	G3	squamous carcinoma	0	0	65	35	0.65
C000-1680	XXXII F-alpha 2E15	G2	adenocarcinoma	0	80	10	10	1.7
C000-1680	XXXII F-alpha 2F15	G2	adenocarcinoma	0	5	30	65	0.4
C000-2115	XXXII F-alpha 3E3	G1	adenocarcinoma, bronchioloalveolar pattern	0	0	0	100	0
C000-2115	XXXII F-alpha 3F3	G1	adenocarcinoma, bronchioloalveolar pattern	0	0	0	100	0
C000-1812	XXXII F-alpha 3A4	G3	squamous carcinoma	0	0	30	70	0.3
C000-1812	XXXII F-alpha 3C4	G3	squamous carcinoma	0	0	90	10	0.9
C000-1675	XXXII F-alpha 3G4	low	mucoepidermoid carcinoma	0	0	5	95	0.05
C000-1675	XXXII F-alpha 3I4	low	mucoepidermoid carcinoma	0	0	100	0	1
C000-1918	XXXII F-alpha 3D5	G1	squamous carcinoma	0	0	25	75	0.25
C000-1691	XXXII F-alpha 3G7	G3	adenocarcinoma	0	50	10	40	1.1
C000-1691	XXXII F-alpha 3I7	G3	adenocarcinoma	0	90	10	0	1.9
C000-1691	XXXII F-alpha 3A8	G2	adenocarcinoma	0	0	3	97	0.03
C000-1691	XXXII F-alpha 3B8	G2	adenocarcinoma	0	0	0	100	0
C000-1691	XXXII F-alpha 3C8	G2	adenocarcinoma	0	0	15	85	0.15
C000-1691	XXXII F-alpha 3D8	0	bronchial/bronchiolar epithelium	0	0	30	70	0.3
C000-2033	XXXII F-alpha 3B11	G1	adenocarcinoma	0	0	0	100	0
C000-2033	XXXII F-alpha 3C11	G3	adenocarcinoma	0	0	0	100	0
C000-2135	XXXII F-alpha 3G11	G2	adenocarcinoma	0	0	93	7	0.93
C000-2135	XXXII F-alpha 3H11	G2	adenocarcinoma	0	90	10	0	1.9
C000-2135	XXXII F-alpha 3C12	G2	adenocarcinoma	0	0	40	60	0.4
C000-1899	XXXII F-alpha 3I12	G2	adenocarcinoma	0	0	80	20	0.8
C000-1607	XXXII F-alpha 3B14	G2	adenocarcinoma	0	90	10	0	1.9
C000-1607	XXXII F-alpha 3C14	G2	adenocarcinoma	0	0	75	25	0.75
C000-2145	XXXII F-alpha 3A15	G3	adenocarcinoma	0	0	0	100	0
C000-2145	XXXII F-alpha 3C15	0	bronchial/bronchiolar epithelium	0	0	90	10	0.9
C000-2139	XXXII F-alpha 4A1	G3	adenocarcinoma	0	0	90	10	0.9
C000-2139	XXXII F-alpha 4B1	G3	adenocarcinoma	0	0	85	15	0.85
C000-2139	XXXII F-alpha 4C1	G3	adenocarcinoma	0	0	100	0	1
C000-2139	XXXII F-alpha 4A2	G3	adenocarcinoma	0	45	35	20	1.25
C000-2139	XXXII F-alpha 4B2	G3	adenocarcinoma	0	0	10	90	0.1
C000-2139	XXXII F-alpha 4C2	G3	adenocarcinoma	0	0	100	0	1
C000-2130	XXXII F-alpha 4B3		atypical carcinoid	0	0	0	100	0
C000-2130	XXXII F-alpha 4C3		atypical carcinoid	0	0	0	100	0
C000-2130	XXXII F-alpha 4C4	0	bronchial/bronchiolar epithelium	0	0	20	80	0.2
C000-1610	XXXII F-alpha 4A7	G4	large cell carcinoma	0	0	75	25	0.75
C000-1610	XXXII F-alpha 4B7	G4	large cell carcinoma	0	0	50	50	0.5
C000-1610	XXXII F-alpha 4C7	G4	large cell carcinoma	0	0	100	0	1
C000-2221	XXXII F-alpha 4H7	G3	adenocarcinoma	0	0	10	90	0.1
C000-2018	XXXII F-alpha 4H8	G1	adenocarcinoma, bronchioloalveolar pattern	0	0	0	100	0
C000-2018	XXXII F-alpha 4F9	0	bronchial/bronchiolar epithelium	0	0	5	95	0.05
C000-1653	XXXII F-alpha 4A10	G4	large cell carcinoma	0	0	10	90	0.1
C000-1653	XXXII F-alpha 4B10	G4	large cell carcinoma	0	0	80	20	0.8
C000-1653	XXXII F-alpha 4C10	G4	large cell carcinoma	0	0	50	50	0.5
C000-1962	XXXII F-alpha 4A11	G1	adenocarcinoma	0	0	10	90	0.1
C000-1962	XXXII F-alpha 4B11	G1	adenocarcinoma	0	0	20	80	0.2
C000-1962	XXXII F-alpha 4C11	G1	adenocarcinoma	0	0	0	100	0
C000-2090	XXXII F-alpha 4E13		atypical carcinoid	0	0	95	5	0.95
C000-2090	XXXII F-alpha 4F13		atypical carcinoid	0	0	100	0	1
C000-1897	XXXII F-alpha 4A14	G1	adenocarcinoma, bronchioloalveolar pattern	0	0	0	100	0
C000-1897	XXXII F-alpha 4B14	G1	adenocarcinoma, bronchioloalveolar pattern	20	80	0	0	2.2
C000-1897	XXXII F-alpha 4C14	G1	adenocarcinoma, bronchioloalveolar pattern	0	20	10	70	0.5
C000-1863	XXXII F-alpha 4G14	G2	adenosquamous carcinoma	0	0	0	100	0
C000-1863	XXXII F-alpha 4I14	G3	adenosquamous carcinoma	0	0	0	100	0
C000-1863	XXXII F-alpha 4D15	G3	adenosquamous carcinoma	5	95	0	0	2.05
C000-1976	XXXII G-alpha 1E1	G4	large cell carcinoma	0	0	0	100	0
C000-1976	XXXII G-alpha 1F1	G4	large cell carcinoma	0	0	0	100	0
C000-1976	XXXII G-alpha 1D2	G4	large cell carcinoma	0	0	25	75	0.25
C000-1976	XXXII G-alpha 1E2	G4	large cell carcinoma	0	0	0	100	0
C000-1976	XXXII G-alpha 1F2	G4	large cell carcinoma	0	0	100	0	1
C000-2095	XXXII G-alpha 1A3	G1	adenocarcinoma, bronchioloalveolar pattern	0	0	3	97	0.03
C000-2095	XXXII G-alpha 1B3	G1	adenocarcinoma, bronchioloalveolar pattern	0	0	0	100	0
C000-2095	XXXII G-alpha 1C3	G1	adenocarcinoma	0	0	0	100	0
C000-2095	XXXII G-alpha 1D4	G1	adenocarcinoma, bronchioloalveolar pattern	0	0	5	95	0.05
C000-2095	XXXII G-alpha 1E4	G1	adenocarcinoma, bronchioloalveolar pattern	0	0	5	95	0.05
C000-2095	XXXII G-alpha 1F4	G1	adenocarcinoma, bronchioloalveolar pattern	0	0	95	5	0.95
C000-1940	XXXII G-alpha 1I5	0	bronchial/bronchiolar epithelium	0	0	25	75	0.25
C000-1940	XXXII G-alpha 1A6	G4	large cell carcinoma	0	0	0	100	0
C000-1940	XXXII G-alpha 1B6	G4	large cell carcinoma	0	0	0	100	0
C000-1722	XXXII G-alpha 1C7	0	bronchial/bronchiolar epithelium	0	0	10	90	0.1
C000-1705	XXXII G-alpha 1G7	G2	squamous carcinoma	0	0	85	15	0.85
C000-1705	XXXII G-alpha 1H7	G2	squamous carcinoma	0	0	80	20	0.8
C000-1705	XXXII G-alpha 1I7	G2	squamous carcinoma	0	0	100	0	1
C000-1705	XXXII G-alpha 1E8	0	bronchial/bronchiolar epithelium	0	0	100	0	1
C000-1771	XXXII G-alpha 1G8	G3	squamous carcinoma	0	100	0	0	2
C000-1771	XXXII G-alpha 1I8	G3	squamous carcinoma	0	0	100	0	1
C000-1771	XXXII G-alpha 1A9	0	bronchial/bronchiolar epithelium	0	0	0	100	0
C000-1771	XXXII G-alpha 1B9	0	bronchial/bronchiolar epithelium	0	0	0	100	0
C000-1606	XXXII G-alpha 1A10	G1	adenocarcinoma, bronchioloalveolar pattern	0	0	0	100	0
C000-1606	XXXII G-alpha 1B10	G1	adenocarcinoma, bronchioloalveolar pattern	0	0	0	100	0
C000-1606	XXXII G-alpha 1C10	G1	adenocarcinoma, bronchioloalveolar pattern	0	0	0	100	0
C000-1606	XXXII G-alpha 1G10		carcinoid	0	0	100	0	1
C000-1606	XXXII G-alpha 1H10		carcinoid	0	15	85	0	1.15
C000-1606	XXXII G-alpha 1I10		carcinoid	0	0	100	0	1
C000-2220	XXXII G-alpha 1E11	G3	adenocarcinoma	0	0	100	0	1
C000-2220	XXXII G-alpha 1F11	G3	adenocarcinoma	0	0	100	0	1
C000-2083	XXXII G-alpha 1B12	G2	adenocarcinoma	0	0	0	100	0
C000-2083	XXXII G-alpha 1C12	G2	adenocarcinoma	0	0	0	100	0
C000-2168	XXXII G-alpha 1D12	G2	squamous carcinoma	0	0	95	5	0.95
C000-2168	XXXII G-alpha 1F12	G2	squamous carcinoma	100	0	0	0	3
C000-1788	XXXII G-alpha 1D13	G1	adenocarcinoma, bronchioloalveolar pattern	0	0	0	100	0
C000-1788	XXXII G-alpha 1E13	0	bronchial/bronchiolar epithelium	0	0	100	0	1
C000-1788	XXXII G-alpha 1F13	G1	adenocarcinoma, bronchioloalveolar pattern	0	0	0	100	0
C000-1788	XXXII G-alpha 1B14	0	bronchial/bronchiolar epithelium	0	0	2	98	0.02
C000-1788	XXXII G-alpha 1C14	0	bronchial/bronchiolar epithelium	0	0	0	100	0
C000-2007	XXXII G-alpha 1E14	G3	adenocarcinoma	0	3	72	25	0.78
C000-2007	XXXII G-alpha 1F14	G3	adenocarcinoma	0	5	10	85	0.2
C000-1953	XXXII G-alpha 1G14	G2	squamous carcinoma	96	0	2	2	2.9
C000-1953	XXXII G-alpha 1H14	G2	squamous carcinoma	97	0	3	0	2.94
C000-1953	XXXII G-alpha 1I14	G2	squamous carcinoma	15	55	30	0	1.85
C000-1953	XXXII G-alpha 1A15	G3	squamous carcinoma	0	0	100	0	1
C000-1672	XXXII G-alpha 2F2	G1	squamous carcinoma	0	0	0	100	0
C000-1720	XXXII G-alpha 2A3	G1	adenocarcinoma	0	0	70	30	0.7
C000-1720	XXXII G-alpha 2C3	G2	adenocarcinoma	0	0	70	30	0.7
C000-2225	XXXII G-alpha 2H3	G3	adenocarcinoma	0	0	0	100	0
C000-2225	XXXII G-alpha 2I3	G3	adenocarcinoma	0	0	0	100	0
C000-2267	XXXII G-alpha 2G4	G3	adenocarcinoma	0	0	5	95	0.05
C000-2267	XXXII G-alpha 2H4	G3	adenocarcinoma	0	0	70	30	0.7
C000-2267	XXXII G-alpha 2B5	G3	adenocarcinoma	0	0	100	0	1
C000-2167	XXXII G-alpha 2I5	G2	adenocarcinoma	0	0	0	100	0
C000-2180	XXXII G-alpha 2D6	G1	adenocarcinoma, bronchioloalveolar pattern	0	0	100	0	1
C000-2180	XXXII G-alpha 2E6	G2	adenocarcinoma	0	0	15	85	0.15
C000-2180	XXXII G-alpha 2F6	G2	adenocarcinoma	0	0	5	95	0.05
C000-2180	XXXII G-alpha 2G6	0	bronchial/bronchiolar epithelium	0	0	95	5	0.95
C000-1776	XXXII G-alpha 2D7	G2	adenocarcinoma	0	85	15	0	1.85
C000-1776	XXXII G-alpha 2E7	G2	adenocarcinoma	0	10	90	0	1.1
C000-1776	XXXII G-alpha 2I7	0	bronchial/bronchiolar epithelium	0	0	90	10	0.9
C000-1832	XXXII G-alpha 2D8	G1	adenocarcinoma, bronchioloalveolar pattern	0	0	0	100	0
C000-1832	XXXII G-alpha 2E8	0	bronchial/bronchiolar epithelium	0	0	0	100	0
C000-1832	XXXII G-alpha 2F8	G1	adenocarcinoma, bronchioloalveolar pattern	0	0	0	100	0
C000-1745	XXXII G-alpha 2G9	G1	adenocarcinoma	0	0	10	90	0.1
C000-1745	XXXII G-alpha 2I9	G1	adenocarcinoma	0	0	0	100	0
C000-2266	XXXII G-alpha 2H10	G3	adenocarcinoma	0	95	5	0	1.95
C000-2266	XXXII G-alpha 2I10	G3	adenocarcinoma	0	50	35	15	1.35
C000-1645	XXXII G-alpha 2G12	G3	adenocarcinoma	0	50	50	0	1.5
C000-1645	XXXII G-alpha 2H12	G3	adenocarcinoma	0	0	30	70	0.3
C000-1645	XXXII G-alpha 2I12	0	bronchial/bronchiolar epithelium	0	0	100	0	1
C000-1645	XXXII G-alpha 2D13	0	bronchial/bronchiolar epithelium	0	100	0	0	2
C000-2079	XXXII G-alpha 2I13	G2	squamous carcinoma	0	0	10	90	0.1
C000-1864	XXXII G-alpha 2H14	G3	adenocarcinoma	0	40	60	0	1.4
C000-1781	XXXII G-alpha 2D15	G1	squamous carcinoma	0	0	12	88	0.12
C000-1781	XXXII G-alpha 2F15	G1	squamous carcinoma	0	0	65	35	0.65
C000-1701	XXXII G-alpha 3A2	G2	squamous carcinoma	0	0	0	100	0
C000-1701	XXXII G-alpha 3B2	0	bronchial/bronchiolar epithelium	0	0	90	10	0.9
C000-1701	XXXII G-alpha 3C2	G2	squamous carcinoma	0	0	0	100	0
C000-1701	XXXII G-alpha 3E2	0	bronchial/bronchiolar epithelium	0	0	10	90	0.1
C000-1701	XXXII G-alpha 3H2	G3	squamous carcinoma	0	100	0	0	2
C000-1701	XXXII G-alpha 3I2	G3	squamous carcinoma	0	0	100	0	1
C000-1802	XXXII G-alpha 3H3	G3	squamous carcinoma	0	0	5	95	0.05
C000-1802	XXXII G-alpha 3I3	G3	squamous carcinoma	0	0	90	10	0.9
C000-1802	XXXII G-alpha 3B4	0	bronchial/bronchiolar epithelium	0	0	2	98	0.02
C000-1628	XXXII G-alpha 3D4	G3	adenocarcinoma	0	0	0	100	0
C000-1628	XXXII G-alpha 3E4	G3	adenocarcinoma	0	0	0	100	0
C000-1628	XXXII G-alpha 3F4	G3	adenocarcinoma	0	0	10	90	0.1
C000-2108	XXXII G-alpha 3H5	G3	adenocarcinoma	0	0	10	90	0.1
C000-2002	XXXII G-alpha 3E6	G2	adenocarcinoma	0	0	0	100	0
C000-2002	XXXII G-alpha 3F6	G2	adenocarcinoma	0	0	0	100	0
C000-2026	XXXII G-alpha 3A8	G3	adenocarcinoma	0	0	0	100	0
C000-2026	XXXII G-alpha 3C8	G2	squamous carcinoma	0	0	0	100	0
C000-1901	XXXII G-alpha 3D8	G3	adenocarcinoma	0	0	90	10	0.9
C000-1901	XXXII G-alpha 3E8	G3	adenocarcinoma	0	0	5	95	0.05
C000-1911	XXXII G-alpha 3A9	G3	squamous carcinoma	0	0	0	100	0
C000-1911	XXXII G-alpha 3C9	G3	squamous carcinoma	0	0	0	100	0
C000-1814	XXXII G-alpha 3A10	G2	squamous carcinoma	0	0	0	100	0
C000-1814	XXXII G-alpha 3B10	G2	squamous carcinoma	0	0	0	100	0
C000-1814	XXXII G-alpha 3C10	G3	squamous carcinoma	0	0	0	100	0
C000-2191	XXXII G-alpha 3H10	G2	adenocarcinoma	0	0	15	85	0.15
C000-2191	XXXII G-alpha 3F11	G3	adenocarcinoma	0	0	90	10	0.9
C000-1998	XXXII G-alpha 3D12	G4	large cell carcinoma	0	0	0	100	0
C000-1998	XXXII G-alpha 3E12	G4	large cell carcinoma	0	0	5	95	0.05
C000-1998	XXXII G-alpha 3F12	G4	large cell carcinoma	0	0	10	90	0.1
C000-2078	XXXII G-alpha 3F13	G4	large cell carcinoma	0	0	75	25	0.75
C000-1979	XXXII G-alpha 3H14	G1	adenocarcinoma	0	0	95	5	0.95
C000-1823	XXXII G-alpha 3G15	G4	large cell carcinoma	0	0	80	20	0.8
C000-1823	XXXII G-alpha 3H15	G4	large cell carcinoma	0	0	70	30	0.7
C000-1823	XXXII G-alpha 3I15	G4	large cell carcinoma	0	0	50	50	0.5
C000-1853	XXXII G-alpha 4C1	G3	adenocarcinoma	0	0	80	20	0.8
C000-1853	XXXII G-alpha 4B2	0	bronchial/bronchiolar epithelium	0	0	90	10	0.9
C000-1853	XXXII G-alpha 4C2	G3	adenocarcinoma	0	0	95	5	0.95
C000-1907	XXXII G-alpha 4H2	G4	large cell carcinoma	0	0	85	15	0.85
C000-1907	XXXII G-alpha 4I2	G4	large cell carcinoma	0	0	95	5	0.95
C000-1977	XXXII G-alpha 4B4	G2	adenocarcinoma	0	0	10	90	0.1
C000-1977	XXXII G-alpha 4C4	G2	adenocarcinoma	0	0	0	100	0
C000-1977	XXXII G-alpha 4D4	0	bronchial/bronchiolar epithelium	0	0	0	100	0
C000-1977	XXXII G-alpha 4E4	0	bronchial/bronchiolar epithelium	0	0	75	25	0.75
C000-1949	XXXII G-alpha 4D5	G1	adenocarcinoma, bronchioloalveolar pattern	0	0	5	95	0.05
C000-1949	XXXII G-alpha 4E5	0	bronchial/bronchiolar epithelium	0	0	100	0	1
C000-1949	XXXII G-alpha 4F5	G1	adenocarcinoma, bronchioloalveolar pattern	0	0	30	70	0.3
C000-1939	XXXII G-alpha 4F6	G4	large cell carcinoma	0	0	100	0	1
C000-1939	XXXII G-alpha 4H6	0	bronchial/bronchiolar epithelium	0	40	57	3	1.37
C000-2263	XXXII G-alpha 4C7	G1	adenocarcinoma	0	0	20	80	0.2
C000-1703	XXXII G-alpha 4G8	G2	adenocarcinoma	0	0	90	10	0.9
C000-1703	XXXII G-alpha 4H8	G2	adenocarcinoma	0	0	5	95	0.05
C000-1715	XXXII G-alpha 4G9	G4	large cell carcinoma	0	0	20	80	0.2
C000-1715	XXXII G-alpha 4H9	G4	large cell carcinoma	0	0	0	100	0
C000-1715	XXXII G-alpha 4I9	G4	large cell carcinoma	0	0	10	90	0.1
C000-1972	XXXII G-alpha 4A11	G1	adenocarcinoma	0	0	0	100	0
C000-1972	XXXII G-alpha 4C11	G1	adenocarcinoma	0	0	0	100	0
C000-1702	XXXII G-alpha 4A12	G2	squamous carcinoma	0	35	65	0	1.35
C000-1702	XXXII G-alpha 4B12	G1	squamous carcinoma	0	10	90	0	1.1
C000-1702	XXXII G-alpha 4F12	0	bronchial/bronchiolar epithelium	0	85	15	0	1.85
C000-1806	XXXII G-alpha 4I12	G1	squamous carcinoma	0	0	10	90	0.1
C000-1806	XXXII G-alpha 4A13	0	bronchial/bronchiolar epithelium	0	40	60	0	1.4
C000-1712	XXXII G-alpha 4H13	G3	adenocarcinoma	0	20	80	0	1.2
C000-1712	XXXII G-alpha 4I13	G1	adenocarcinoma	0	80	20	0	1.8
C000-1712	XXXII G-alpha 4A14	G3	adenocarcinoma	0	50	45	5	1.45
C000-1712	XXXII G-alpha 4B14	G3	adenocarcinoma	0	10	50	40	0.7
C000-1712	XXXII G-alpha 4C14	G3	adenocarcinoma	0	20	80	0	1.2
C000-1970	XXXII H-alpha 1D1	G2	adenocarcinoma	0	0	5	95	0.05
C000-1970	XXXII H-alpha 1E1	G2	adenocarcinoma	0	0	90	10	0.9
C000-1970	XXXII H-alpha 1F1	G2	adenocarcinoma	0	0	3	97	0.03
C000-1970	XXXII H-alpha 1B2	G2	adenocarcinoma	0	0	20	80	0.2
C000-1970	XXXII H-alpha 1C2	G2	adenocarcinoma	0	0	5	95	0.05
C000-1970	XXXII H-alpha 1D2	G2	adenocarcinoma	0	0	98	2	0.98
C000-1970	XXXII H-alpha 1E2	G2	adenocarcinoma	0	0	12	88	0.12
C000-1970	XXXII H-alpha 1F2	G2	adenocarcinoma	0	0	15	85	0.15
C000-1970	XXXII H-alpha 1C3	G3	adenocarcinoma	0	5	85	10	0.95
C000-1970	XXXII H-alpha 1D3	G3	adenocarcinoma	0	25	75	0	1.25
C000-1686	XXXII H-alpha 1A4	0	bronchial/bronchiolar epithelium	0	0	90	10	0.9
C000-1797	XXXII H-alpha 1D5	G3	adenocarcinoma	0	0	80	20	0.8
C000-1797	XXXII H-alpha 1E5	G3	adenocarcinoma	0	0	90	10	0.9
C000-1797	XXXII H-alpha 1F5	G3	adenocarcinoma	0	0	45	55	0.45
C000-1668	XXXII H-alpha 1I6	G4	large cell carcinoma	0	10	90	0	1.1
C000-1642	XXXII H-alpha 1D7	G1	adenocarcinoma	0	0	95	5	0.95
C000-1642	XXXII H-alpha 1E7	G1	adenocarcinoma	0	0	0	100	0
C000-1642	XXXII H-alpha 1F7	G1	adenocarcinoma	0	0	0	100	0
C000-2219	XXXII H-alpha 1A8	G3	adenocarcinoma	0	0	0	100	0
C000-2219	XXXII H-alpha 1C8	G3	adenocarcinoma	0	0	100	0	1
C000-1837	XXXII H-alpha 1A9	G3	adenocarcinoma	0	0	0	100	0
C000-1837	XXXII H-alpha 1B9	G3	adenocarcinoma	0	0	100	0	1
C000-1837	XXXII H-alpha 1C9	G3	adenocarcinoma	0	0	100	0	1
C000-1974	XXXII H-alpha 1F11	G2	squamous carcinoma	0	0	5	95	0.05
C000-1974	XXXII H-alpha 1I11	0	bronchial/bronchiolar epithelium	0	15	85	0	1.15
C000-2150	XXXII H-alpha 1A12	G3	adenocarcinoma	0	0	100	0	1
C000-2150	XXXII H-alpha 1B12	G3	adenocarcinoma	0	0	50	50	0.5
C000-2150	XXXII H-alpha 1C12	G3	adenocarcinoma	0	0	90	10	0.9
C000-2252	XXXII H-alpha 1G12	G3	adenocarcinoma	0	0	50	50	0.5
C000-2252	XXXII H-alpha 1H12	G3	adenocarcinoma	0	0	5	95	0.05
C000-2252	XXXII H-alpha 1I12	G3	adenocarcinoma	0	10	90	0	1.1
C000-2252	XXXII H-alpha 1A13	G3	adenocarcinoma	0	0	85	15	0.85
C000-2252	XXXII H-alpha 1B13	G3	adenocarcinoma	0	0	0	100	0
C000-2252	XXXII H-alpha 1C13	G3	adenocarcinoma	0	0	0	100	0
C000-2064	XXXII H-alpha 1H13	G2	adenocarcinoma	0	0	0	100	0
C000-2064	XXXII H-alpha 1I13	G2	adenocarcinoma	0	0	0	100	0
C000-2064	XXXII H-alpha 1A14	G2	adenocarcinoma	0	0	0	100	0
C000-1671	XXXII H-alpha 1I14	G3	adenocarcinoma	0	0	0	100	0
C000-2160	XXXII H-alpha 1G15	0	bronchial/bronchiolar epithelium	0	0	0	100	0
C000-2160	XXXII H-alpha 1H15	0	bronchial/bronchiolar epithelium	0	0	0	100	0
C000-1888	XXXII H-alpha 2A1	G2	adenocarcinoma	0	0	0	100	0
C000-1888	XXXII H-alpha 2A2	G2	adenocarcinoma	0	0	100	0	1
C000-1888	XXXII H-alpha 2B2	G2	adenocarcinoma	0	0	25	75	0.25
C000-1888	XXXII H-alpha 2D2	G3	adenocarcinoma	0	0	10	90	0.1
C000-1888	XXXII H-alpha 2E2	G3	adenocarcinoma	0	0	10	90	0.1
C000-1888	XXXII H-alpha 2G2	0	bronchial/bronchiolar epithelium	0	0	30	70	0.3
C000-1888	XXXII H-alpha 2I2	0	bronchial/bronchiolar epithelium	0	0	0	100	0
C000-2181	XXXII H-alpha 2A3	G2	adenocarcinoma	0	0	0	100	0
C000-2181	XXXII H-alpha 2C3	G2	adenocarcinoma	0	0	5	95	0.05
C000-2181	XXXII H-alpha 2H3	0	squamous metaplasia	0	0	0	100	0
C000-2179	XXXII H-alpha 2D4	G3	squamous carcinoma	0	0	85	15	0.85
C000-2179	XXXII H-alpha 2E4	G3	squamous carcinoma	0	0	0	100	0
C000-2179	XXXII H-alpha 2F4	0	bronchial/bronchiolar epithelium	0	0	0	100	0
C000-1740	XXXII H-alpha 2D5	G1	adenocarcinoma, bronchioloalveolar pattern	0	0	5	95	0.05
C000-1740	XXXII H-alpha 2E5	G1	adenocarcinoma, bronchioloalveolar pattern	0	0	10	90	0.1
C000-1740	XXXII H-alpha 2F5	G1	adenocarcinoma, bronchioloalveolar pattern	0	0	0	100	0
C000-1740	XXXII H-alpha 2G5	G3	adenocarcinoma	0	0	95	5	0.95
C000-1843	XXXII H-alpha 2G7	G4	large cell carcinoma	100	0	0	0	3
C000-1843	XXXII H-alpha 2H7	G4	large cell carcinoma	90	10	0	0	2.9
C000-1843	XXXII H-alpha 2I7	G4	large cell carcinoma	0	100	0	0	2
C000-2031	XXXII H-alpha 2A8	G3	adenocarcinoma	0	0	95	5	0.95
C000-2031	XXXII H-alpha 2B8	G3	adenocarcinoma	0	0	90	10	0.9
C000-2031	XXXII H-alpha 2G8	0	bronchial/bronchiolar epithelium	0	0	20	80	0.2
C000-2031	XXXII H-alpha 2H8	0	bronchial/bronchiolar epithelium	0	0	0	100	0
C000-2208	XXXII H-alpha 2A9	G2	adenocarcinoma	0	0	0	100	0
C000-2208	XXXII H-alpha 2B9	G2	adenocarcinoma	0	0	35	65	0.35
C000-2072	XXXII H-alpha 2H9	G1	squamous carcinoma	60	10	10	20	2.1
C000-2072	XXXII H-alpha 2I9	G1	squamous carcinoma	0	0	0	100	0
C000-2034	XXXII H-alpha 2G10	G2	squamous carcinoma	0	0	85	15	0.85
C000-2034	XXXII H-alpha 2I10	G2	squamous carcinoma	0	95	5	0	1.95
C000-2034	XXXII H-alpha 2A11	G3	squamous carcinoma	0	0	55	45	0.55
C000-2034	XXXII H-alpha 2C11	G3	squamous carcinoma	0	0	15	85	0.15
C000-2034	XXXII H-alpha 2F11	G2	squamous carcinoma	0	0	10	90	0.1
C000-1594	XXXII H-alpha 2G12	G2	adenocarcinoma	0	0	5	95	0.05
C000-1632	XXXII H-alpha 2H13	G4	large cell carcinoma	0	0	100	0	1
C000-1632	XXXII H-alpha 2I13	G4	large cell carcinoma	0	0	65	35	0.65
C000-2223	XXXII H-alpha 2I14	G1	adenocarcinoma	0	0	90	10	0.9
C000-2223	XXXII H-alpha 2A15	0	bronchial/bronchiolar epithelium	0	0	0	100	0
C000-1867	XXXII H-alpha 2G15	G2	squamous carcinoma	0	0	95	5	0.95
C000-1867	XXXII H-alpha 2H15	G2	squamous carcinoma	0	0	100	0	1
C000-2260	XXXII H-alpha 3H2	0	bronchial/bronchiolar epithelium	0	0	5	95	0.05
C000-2260	XXXII H-alpha 3A3	G3	adenocarcinoma	0	0	10	90	0.1
C000-1838	XXXII H-alpha 3D4	G1	adenocarcinoma, bronchioloalveolar pattern	0	0	3	97	0.03
C000-1838	XXXII H-alpha 3E4	0	bronchial/bronchiolar epithelium	0	0	50	50	0.5
C000-1838	XXXII H-alpha 3A5	0	bronchial/bronchiolar epithelium	0	0	10	90	0.1
C000-1761	XXXII H-alpha 3E5	G1	squamous carcinoma	0	0	90	10	0.9
C000-1761	XXXII H-alpha 3F5	G1	squamous carcinoma	0	5	85	10	0.95
C000-2113	XXXII H-alpha 3C6	G1	adenocarcinoma, bronchioloalveolar pattern	0	0	80	20	0.8
C000-2113	XXXII H-alpha 3G6	G1	adenocarcinoma, bronchioloalveolar pattern	0	0	0	100	0
C000-1856	XXXII H-alpha 3A7	G2	adenocarcinoma	0	0	5	95	0.05
C000-1768	XXXII H-alpha 3H8	G2	adenosquamous carcinoma	0	0	90	10	0.9
C000-1768	XXXII H-alpha 3I8	G2	adenosquamous carcinoma	0	0	95	5	0.95
C000-1718	XXXII H-alpha 3A11	G4	large cell carcinoma	0	0	0	100	0
C000-1718	XXXII H-alpha 3B11	G4	large cell carcinoma	0	0	0	100	0
C000-1718	XXXII H-alpha 3C11	G4	large cell carcinoma	0	0	0	100	0
C000-2069	XXXII H-alpha 3H12	G3	adenosquamous carcinoma	0	0	0	100	0
C000-2105	XXXII H-alpha 3G13	G2	squamous carcinoma	0	10	85	5	1.05
C000-2105	XXXII H-alpha 3B14	G3	squamous carcinoma	0	0	90	10	0.9
C000-2092	XXXII H-alpha 3G14	G4	large cell carcinoma	0	0	3	97	0.03
C000-2092	XXXII H-alpha 3H14	G4	large cell carcinoma	0	0	2	98	0.02
C000-2092	XXXII H-alpha 3I14	G4	large cell carcinoma	0	0	0	100	0
C000-2092	XXXII H-alpha 3A15	0	bronchial/bronchiolar epithelium	0	0	0	100	0
C000-2092	XXXII H-alpha 3F15	0	bronchial/bronchiolar epithelium	0	0	0	100	0
C000-1955	XXXII H-alpha 4F2	G3	squamous carcinoma	0	0	0	100	0
C000-1620	XXXII H-alpha 4E3	G1	adenocarcinoma, bronchioloalveolar pattern	0	0	0	100	0
C000-1620	XXXII H-alpha 4G3	G2	adenocarcinoma	0	0	0	100	0
C000-1851	XXXII H-alpha 4D4	G2	adenocarcinoma	0	0	85	15	0.85
C000-1851	XXXII H-alpha 4E4	G1	adenocarcinoma	0	0	0	100	0
C000-1851	XXXII H-alpha 4G4	G1	adenocarcinoma, bronchioloalveolar pattern	0	0	0	100	0
C000-1851	XXXII H-alpha 4H4	G1	adenocarcinoma, bronchioloalveolar pattern	0	0	7	93	0.07
C000-2136	XXXII H-alpha 4H6	G3	adenocarcinoma	0	20	80	0	1.2
C000-2136	XXXII H-alpha 4I6	G3	adenocarcinoma	0	80	20	0	1.8
C000-2256	XXXII H-alpha 4E8	G3	adenocarcinoma	0	0	100	0	1
C000-2256	XXXII H-alpha 4G8	G3	adenocarcinoma	0	0	0	100	0
C000-2256	XXXII H-alpha 4H8	G3	adenocarcinoma	0	0	5	95	0.05
C000-2256	XXXII H-alpha 4I8	G3	adenocarcinoma	0	0	95	5	0.95
C000-1665	XXXII H-alpha 4D9	G2	adenocarcinoma	0	0	0	100	0
C000-1665	XXXII H-alpha 4F9	G2	adenocarcinoma	0	0	0	100	0
C000-2244	XXXII H-alpha 4E10	G4	large cell carcinoma	0	0	5	95	0.05
C000-2244	XXXII H-alpha 4F10	G4	large cell carcinoma	0	0	95	5	0.95
C000-2039	XXXII H-alpha 4D12	G1	adenocarcinoma, bronchioloalveolar pattern	0	0	20	80	0.2
C000-2039	XXXII H-alpha 4E12	G1	adenocarcinoma, bronchioloalveolar pattern	0	0	0	100	0
C000-1751	XXXII H-alpha 4D13	G2	squamous carcinoma	0	0	60	40	0.6
C000-1751	XXXII H-alpha 4A14	G3	squamous carcinoma	0	0	60	40	0.6
C000-1751	XXXII H-alpha 4B14	G3	squamous carcinoma	0	0	100	0	1
C000-1612	XXXII H-alpha 4G14	G3	squamous carcinoma	0	0	20	80	0.2
C000-1612	XXXII H-alpha 4H14	G3	squamous carcinoma	0	0	0	100	0
C000-1612	XXXII H-alpha 4I14	G3	squamous carcinoma	0	0	0	100	0
C000-1612	XXXII H-alpha 4A15	0	bronchial/bronchiolar epithelium	0	0	10	90	0.1
C000-1612	XXXII H-alpha 4G15	G3	squamous carcinoma	0	0	0	100	0
C000-1612	XXXII H-alpha 4H15	G3	squamous carcinoma	0	0	0	100	0
C000-1612	XXXII H-alpha 4I15	G3	squamous carcinoma	0	0	0	100	0
C000-1604	XXXII I-alpha 1B1	G2	squamous carcinoma	0	0	30	70	0.3
C000-1604	XXXII I-alpha 1A2	G2	squamous carcinoma	0	0	10	90	0.1
C000-1604	XXXII I-alpha 1B2	G2	squamous carcinoma	0	20	80	0	1.2
C000-1604	XXXII I-alpha 1C2	G2	squamous carcinoma	0	0	60	40	0.6
C000-1604	XXXII I-alpha 1D2	G2	squamous carcinoma	0	5	90	5	1
C000-1604	XXXII I-alpha 1G2	0	bronchial/bronchiolar epithelium	0	0	70	30	0.7
C000-2035	XXXII I-alpha 1C3	G1	adenocarcinoma	0	0	5	95	0.05
C000-2035	XXXII I-alpha 1G3	0	bronchial/bronchiolar epithelium	0	0	100	0	1
C000-1914	XXXII I-alpha 1E4	G3	adenocarcinoma	0	0	80	20	0.8
C000-1914	XXXII I-alpha 1F4	G3	adenocarcinoma	0	0	95	5	0.95
C000-1914	XXXII I-alpha 1H4	0	bronchial/bronchiolar epithelium	0	10	90	0	1.1
C000-1914	XXXII I-alpha 1B5	G3	adenocarcinoma	0	0	100	0	1
C000-1914	XXXII I-alpha 1C5	G2	adenocarcinoma	0	0	90	10	0.9
C000-1801	XXXII I-alpha 1D5	G1	adenocarcinoma, bronchioloalveolar pattern	0	0	0	100	0
C000-1801	XXXII I-alpha 1I5	IS	atypical adenomatous hyperplasia	0	0	0	100	0
C000-2206	XXXII I-alpha 1H6	G3	squamous carcinoma	0	0	10	90	0.1
C000-2206	XXXII I-alpha 1B7	G3	squamous carcinoma	0	0	0	100	0
C000-2206	XXXII I-alpha 1C7	G3	squamous carcinoma	0	0	0	100	0
C000-1857	XXXII I-alpha 1H8	0	bronchial/bronchiolar epithelium	0	0	100	0	1
C000-1857	XXXII I-alpha 1A9	G3	adenocarcinoma	0	0	0	100	0
C000-1857	XXXII I-alpha 1B9	G3	adenocarcinoma	0	0	30	70	0.3
C000-1857	XXXII I-alpha 1C9	G3	adenocarcinoma	0	0	5	95	0.05
C000-2255	XXXII I-alpha 1E11	0	bronchial/bronchiolar epithelium	0	0	0	100	0
C000-2255	XXXII I-alpha 1F11	0	bronchial/bronchiolar epithelium	0	0	0	100	0
C000-2022	XXXII I-alpha 1D12	G1	adenocarcinoma, bronchioloalveolar pattern	0	0	100	0	1
C000-2022	XXXII I-alpha 1E12	G1	adenocarcinoma, bronchioloalveolar pattern	0	90	10	0	1.9
C000-2022	XXXII I-alpha 1F12	G1	adenocarcinoma, bronchioloalveolar pattern	0	90	10	0	1.9
C000-2022	XXXII I-alpha 1E13	G1	adenocarcinoma, bronchioloalveolar pattern	0	0	25	75	0.25
C000-2061	XXXII I-alpha 1I13	G1	adenocarcinoma, bronchioloalveolar pattern	0	1	1	98	0.03
C000-2061	XXXII I-alpha 1A14	G1	adenocarcinoma, bronchioloalveolar pattern	0	0	0	100	0
C000-2061	XXXII I-alpha 1B14	G1	adenocarcinoma, bronchioloalveolar pattern	0	0	0	100	0
C000-2061	XXXII I-alpha 1C14	G1	adenocarcinoma, bronchioloalveolar pattern	0	0	25	75	0.25
C000-2061	XXXII I-alpha 1F14	G1	adenocarcinoma, bronchioloalveolar pattern	0	0	30	70	0.3
C000-2010	XXXII I-alpha 1B15	G3	squamous carcinoma	0	0	50	50	0.5
C000-2010	XXXII I-alpha 1C15	G3	squamous carcinoma	0	0	100	0	1
C000-2010	XXXII I-alpha 1G15	0	bronchial/bronchiolar epithelium	0	0	3	97	0.03
C000-1950	XXXII I-alpha 2B2	G1	adenocarcinoma, bronchioloalveolar pattern	0	0	0	100	0
C000-1950	XXXII I-alpha 2C2	0	bronchial/bronchiolar epithelium	0	0	100	0	1
C000-1950	XXXII I-alpha 2G2	G1	adenocarcinoma, bronchioloalveolar pattern	0	0	0	100	0
C000-2147	XXXII I-alpha 2C4	G1	adenocarcinoma, bronchioloalveolar pattern	0	0	80	20	0.8
C000-2089	XXXII I-alpha 2G4	IS	atypical adenomatous hyperplasia	0	0	0	100	0
C000-2089	XXXII I-alpha 2A5	IS	atypical adenomatous hyperplasia	0	0	0	100	0
C000-2089	XXXII I-alpha 2C5	IS	atypical adenomatous hyperplasia	0	0	0	100	0
C000-1648	XXXII I-alpha 2G5	G1	adenocarcinoma, bronchioloalveolar pattern	0	0	5	95	0.05
C000-1648	XXXII I-alpha 2H5	G1	adenocarcinoma, bronchioloalveolar pattern	0	0	0	100	0
C000-1648	XXXII I-alpha 2I5	G1	adenocarcinoma, bronchioloalveolar pattern	0	0	0	100	0
C000-2151	XXXII I-alpha 2H6	G1	adenocarcinoma	0	0	100	0	1
C000-2151	XXXII I-alpha 2I6	G1	adenocarcinoma	0	0	90	10	0.9
C000-2151	XXXII I-alpha 2A7	G3	adenocarcinoma	0	0	5	95	0.05
C000-2151	XXXII I-alpha 2B7	G3	adenocarcinoma	0	0	0	100	0
C000-2151	XXXII I-alpha 2C7	G3	adenocarcinoma	0	0	0	100	0
C000-2101	XXXII I-alpha 2A8	G1	adenocarcinoma, bronchioloalveolar pattern	0	5	75	20	0.85
C000-2101	XXXII I-alpha 2C8	G1	adenocarcinoma, bronchioloalveolar pattern	0	0	70	30	0.7
C000-1992	XXXII I-alpha 2E9	G3	squamous carcinoma	0	0	90	10	0.9
C000-1992	XXXII I-alpha 2H9	G3	squamous carcinoma	0	0	65	35	0.65
C000-1992	XXXII I-alpha 2I9	0	bronchial/bronchiolar epithelium	0	0	0	100	0
C000-1724	XXXII I-alpha 2D10	G4	large cell carcinoma	0	0	75	25	0.75
C000-1724	XXXII I-alpha 2E10	G4	large cell carcinoma	0	30	50	20	1.1
C000-1724	XXXII I-alpha 2F10	G4	large cell carcinoma	0	70	25	5	1.65
C000-1890	XXXII I-alpha 2G11	G1	adenocarcinoma	0	0	100	0	1
C000-1890	XXXII I-alpha 2H11	G1	adenocarcinoma	0	0	80	20	0.8
C000-1890	XXXII I-alpha 2I11	G1	adenocarcinoma	0	0	85	15	0.85
C000-1890	XXXII I-alpha 2H12	0	bronchial/bronchiolar epithelium	0	0	70	30	0.7
C000-2227	XXXII I-alpha 2E13	G1	adenocarcinoma, bronchioloalveolar pattern	0	0	100	0	1
C000-2227	XXXII I-alpha 2F13	G1	adenocarcinoma, bronchioloalveolar pattern	0	0	0	100	0
C000-1600	XXXII I-alpha 2A15	G2	squamous carcinoma	0	0	5	95	0.05
C000-1719	XXXII I-alpha 2H15	G3	squamous carcinoma	0	0	90	10	0.9
C000-1872	XXXII I-alpha 3E1	G2	adenocarcinoma	0	0	0	100	0
C000-1872	XXXII I-alpha 3F1	G2	adenocarcinoma	0	0	0	100	0
C000-1872	XXXII I-alpha 3D2	G2	adenocarcinoma	0	0	0	100	0
C000-1872	XXXII I-alpha 3E2	G2	adenocarcinoma	0	0	0	100	0
C000-1872	XXXII I-alpha 3F2	G2	adenocarcinoma	0	0	0	100	0
C000-1954	XXXII I-alpha 3D3	G2	adenocarcinoma	0	0	0	100	0
C000-1954	XXXII I-alpha 3F3	G2	adenocarcinoma	0	0	0	100	0
C000-1609	XXXII I-alpha 3D4	0	bronchial/bronchiolar epithelium	0	0	0	100	0
C000-1609	XXXII I-alpha 3G4	G4	large cell carcinoma	0	0	0	100	0
C000-1609	XXXII I-alpha 3I4	G4	large cell carcinoma	0	0	0	100	0
C000-1609	XXXII I-alpha 3B5	0	bronchial/bronchiolar epithelium	0	40	60	0	1.4
C000-1609	XXXII I-alpha 3C5	0	bronchial/bronchiolar epithelium	0	75	25	0	1.75
C000-2109	XXXII I-alpha 3D6	G1	adenocarcinoma	0	100	0	0	2
C000-1608	XXXII I-alpha 3I7	G1	adenocarcinoma, bronchioloalveolar pattern	0	0	30	70	0.3
C000-1608	XXXII I-alpha 3A8	G1	adenocarcinoma, bronchioloalveolar pattern	0	0	10	90	0.1
C000-1608	XXXII I-alpha 3C8	G1	adenocarcinoma, bronchioloalveolar pattern	0	0	15	85	0.15
C000-2163	XXXII I-alpha 3G8	G3	adenocarcinoma	0	0	0	100	0
C000-2163	XXXII I-alpha 3I8	G3	adenocarcinoma	0	0	0	100	0
C000-1713	XXXII I-alpha 3C9	G3	adenocarcinoma	0	0	0	100	0
C000-1779	XXXII I-alpha 3G9	G3	squamous carcinoma	0	10	90	0	1.1
C000-1779	XXXII I-alpha 3H9	G3	squamous carcinoma	0	0	80	20	0.8
C000-1762	XXXII I-alpha 3A10	G3	squamous carcinoma	0	0	0	100	0
C000-1762	XXXII I-alpha 3B10	G3	squamous carcinoma	0	0	0	100	0
C000-1762	XXXII I-alpha 3H10	0	bronchial/bronchiolar epithelium	0	100	0	0	2
C000-1681	XXXII I-alpha 3A11	G1	adenocarcinoma	0	0	10	90	0.1
C000-2110	XXXII I-alpha 3H11	G3	adenocarcinoma	0	0	100	0	1
C000-2110	XXXII I-alpha 3I11	G3	adenocarcinoma	0	0	100	0	1
C000-2110	XXXII I-alpha 3B12	G1	adenocarcinoma	0	0	0	100	0
C000-1925	XXXII I-alpha 3G12	G3	adenocarcinoma	0	0	15	85	0.15
C000-1925	XXXII I-alpha 3H12	0	bronchial/bronchiolar epithelium	0	0	0	100	0
C000-1865	XXXII I-alpha 3A14	G2	adenocarcinoma	0	0	0	100	0
C000-1865	XXXII I-alpha 3B14	G2	adenocarcinoma	0	0	5	95	0.05
C000-1865	XXXII I-alpha 3C14	G2	adenocarcinoma	0	0	3	97	0.03
C000-1865	XXXII I-alpha 3D14	0	bronchial/bronchiolar epithelium	0	0	0	100	0
C000-1865	XXXII I-alpha 3E14	G2	adenocarcinoma	0	0	5	95	0.05
C000-1865	XXXII I-alpha 3F14	G2	adenocarcinoma	0	0	2	98	0.02
C000-1865	XXXII I-alpha 3D15	G2	adenocarcinoma	0	0	0	100	0
C000-1865	XXXII I-alpha 3E15	G2	adenocarcinoma	0	0	0	100	0
C000-1865	XXXII I-alpha 3F15	G2	adenocarcinoma	0	0	5	95	0.05
C000-2648	XXXII I-alpha 4E1	0	bronchial/bronchiolar epithelium	0	0	0	100	0
C000-2648	XXXII I-alpha 4E2	G1	adenocarcinoma	0	0	100	0	1
C000-2648	XXXII I-alpha 4G2	G1	adenocarcinoma	0	0	100	0	1
C000-2291	XXXII I-alpha 4D3	G1	adenocarcinoma	0	0	0	100	0
C000-2291	XXXII I-alpha 4E3	G1	adenocarcinoma	0	0	0	100	0
C000-2291	XXXII I-alpha 4F3	G1	adenocarcinoma	0	0	0	100	0
C000-2610	XXXII I-alpha 4G5	G2	adenocarcinoma	0	0	65	35	0.65
C000-2610	XXXII I-alpha 4H5	G2	adenocarcinoma	0	0	5	95	0.05
C000-2610	XXXII I-alpha 4I5	G2	adenocarcinoma	0	0	0	100	0
C000-2518	XXXII I-alpha 4H6	G3	adenocarcinoma	0	0	100	0	1
C000-2292	XXXII I-alpha 4G8	G1	adenocarcinoma, bronchioloalveolar pattern	0	0	0	100	0
C000-2292	XXXII I-alpha 4H8	G1	adenocarcinoma, bronchioloalveolar pattern	0	0	0	100	0
C000-2292	XXXII I-alpha 4I8	G1	adenocarcinoma, bronchioloalveolar pattern	0	0	50	50	0.5
C000-2302	XXXII I-alpha 4E9	G1	adenocarcinoma	0	0	0	100	0
C000-2302	XXXII I-alpha 4H9	0	bronchial/bronchiolar epithelium	0	0	0	100	0
C000-2519	XXXII I-alpha 4A10	G3	adenocarcinoma	0	15	85	0	1.15
C000-2519	XXXII I-alpha 4B10	G3	adenocarcinoma	0	0	100	0	1
C000-2519	XXXII I-alpha 4C10	G3	adenocarcinoma	0	0	3	97	0.03
C000-2298	XXXII I-alpha 4A13	G3	squamous carcinoma	0	0	70	30	0.7
C000-2298	XXXII I-alpha 4C13	G3	squamous carcinoma	0	0	0	100	0
C000-2298	XXXII I-alpha 4A14	G1	adenocarcinoma, bronchioloalveolar pattern	0	0	0	100	0
C000-2298	XXXII I-alpha 4B14	G1	adenocarcinoma, bronchioloalveolar pattern	0	0	0	100	0
C000-2298	XXXII I-alpha 4C14	G1	adenocarcinoma, bronchioloalveolar pattern	0	0	0	100	0
C000-2473	XXXII I-alpha 4A15	G2	adenocarcinoma	0	0	0	100	0
C000-2473	XXXII I-alpha 4B15	G2	adenocarcinoma	0	0	0	100	0
C000-2473	XXXII I-alpha 4C15	G2	adenocarcinoma	0	0	0	100	0
C000-1755	XXXII J-alpha 1B1	G2	squamous carcinoma	0	0	100	0	1
C000-1755	XXXII J-alpha 1A2	G2	squamous carcinoma	0	0	0	100	0
C000-1755	XXXII J-alpha 1B2	G2	squamous carcinoma	0	20	20	60	0.6
C000-2269	XXXII J-alpha 1D2	G2	adenocarcinoma	0	70	25	5	1.65
C000-2269	XXXII J-alpha 1E2	G2	adenocarcinoma	0	90	10	0	1.9
C000-2269	XXXII J-alpha 1F2	G2	adenocarcinoma	0	80	20	0	1.8
C000-1859	XXXII J-alpha 1I3	G4	large cell carcinoma	0	100	0	0	2
C000-2262	XXXII J-alpha 1A5	G1	squamous carcinoma	0	0	5	95	0.05
C000-2262	XXXII J-alpha 1B5	G1	squamous carcinoma	0	90	10	0	1.9
C000-2262	XXXII J-alpha 1C5	G1	squamous carcinoma	0	10	90	0	1.1
C000-2262	XXXII J-alpha 1G5	0	bronchial/bronchiolar epithelium	0	0	40	60	0.4
C000-1637	XXXII J-alpha 1A6	G1	adenocarcinoma, bronchioloalveolar pattern	0	0	100	0	1
C000-1637	XXXII J-alpha 1B6	G1	adenocarcinoma, bronchioloalveolar pattern	0	0	90	10	0.9
C000-1637	XXXII J-alpha 1C6	G1	adenocarcinoma, bronchioloalveolar pattern	0	0	60	40	0.6
C000-2050	XXXII J-alpha 1A7	G3	squamous carcinoma	0	0	100	0	1
C000-2050	XXXII J-alpha 1B7	G3	squamous carcinoma	0	0	100	0	1
C000-2050	XXXII J-alpha 1C7	G3	squamous carcinoma	0	0	30	70	0.3
C000-2140	XXXII J-alpha 1G8	0	bronchial/bronchiolar epithelium	0	0	100	0	1
C000-2140	XXXII J-alpha 1H8	0	bronchial/bronchiolar epithelium	0	5	85	10	0.95
C000-1662	XXXII J-alpha 1D12	G3	adenocarcinoma	0	0	12	88	0.12
C000-1662	XXXII J-alpha 1E12	G3	adenocarcinoma	0	0	4	96	0.04
C000-1662	XXXII J-alpha 1F12	0	bronchial/bronchiolar epithelium	0	95	5	0	1.95
C000-1662	XXXII J-alpha 1G12	G3	adenocarcinoma	0	85	5	10	1.75
C000-1662	XXXII J-alpha 1I12	G3	adenocarcinoma	0	0	6	94	0.06
C000-2268	XXXII J-alpha 1G13	0	bronchial/bronchiolar epithelium	0	0	0	100	0
C000-2268	XXXII J-alpha 1I13	G3	squamous carcinoma	0	0	100	0	1
C000-1598	XXXII J-alpha 1G15	0	bronchial/bronchiolar epithelium	0	10	90	0	1.1
C000-1598	XXXII J-alpha 2A1	G2	adenocarcinoma	0	0	95	5	0.95
C000-1598	XXXII J-alpha 2E1	G2	adenocarcinoma	0	0	100	0	1
C000-1598	XXXII J-alpha 2A2	G2	adenocarcinoma	0	0	90	10	0.9
C000-1598	XXXII J-alpha 2B2	G2	adenocarcinoma	0	10	80	10	1
C000-1598	XXXII J-alpha 2C2	G2	adenocarcinoma	0	0	94	6	0.94
C000-1598	XXXII J-alpha 2F2	G2	adenocarcinoma	0	0	75	25	0.75
C000-1598	XXXII J-alpha 2I2	G3	adenocarcinoma	0	0	94	6	0.94
C000-2226	XXXII J-alpha 2C3	0	bronchial/bronchiolar epithelium	0	0	95	5	0.95
C000-1753	XXXII J-alpha 2A4	G2	squamous carcinoma	0	70	5	25	1.45
C000-1753	XXXII J-alpha 2B4	G2	squamous carcinoma	0	45	55	0	1.45
C000-1684	XXXII J-alpha 2I5	G1	adenocarcinoma	0	0	85	15	0.85
C000-1684	XXXII J-alpha 2B6	G2	adenocarcinoma	0	0	0	100	0
C000-1684	XXXII J-alpha 2C6	G3	adenocarcinoma	0	0	3	97	0.03
C000-1684	XXXII J-alpha 2E6	G3	adenocarcinoma	0	5	85	10	0.95
C000-1684	XXXII J-alpha 2F6	G2	adenocarcinoma	0	80	20	0	1.8
C000-1684	XXXII J-alpha 2H6	G2	adenocarcinoma	0	5	90	5	1
C000-1684	XXXII J-alpha 2I6	G1	adenocarcinoma	0	0	100	0	1
C000-1828	XXXII J-alpha 2G7		atypical carcinoid	0	0	10	90	0.1
C000-1828	XXXII J-alpha 2H7		atypical carcinoid	0	5	95	0	1.05
C000-1828	XXXII J-alpha 2I7		atypical carcinoid	0	0	0	100	0
C000-1828	XXXII J-alpha 2C8		atypical carcinoid	0	100	0	0	2
C000-1659	XXXII J-alpha 2A9		carcinoid	0	0	0	100	0
C000-1659	XXXII J-alpha 2B9		carcinoid	0	0	0	100	0
C000-1659	XXXII J-alpha 2C9	0	bronchial/bronchiolar epithelium	0	0	3	97	0.03
C000-1659	XXXII J-alpha 2G9	0	bronchial/bronchiolar epithelium	0	0	85	15	0.85
C000-2468	XXXII J-alpha 2A10	0	bronchial/bronchiolar epithelium	0	0	100	0	1
C000-2152	XXXII J-alpha 2E11	G2	squamous carcinoma	0	25	75	0	1.25
C000-2152	XXXII J-alpha 2F11	0	bronchial/bronchiolar epithelium	0	25	75	0	1.25
C000-1942	XXXII J-alpha 2A12	G1	adenocarcinoma	0	0	0	100	0
C000-1942	XXXII J-alpha 2B12	G1	adenocarcinoma	0	0	0	100	0
C000-1805	XXXII J-alpha 2A13	G3	adenosquamous carcinoma	0	10	90	0	1.1
C000-1805	XXXII J-alpha 2C13	G3	adenosquamous carcinoma	0	95	5	0	1.95
C000-1805	XXXII J-alpha 2D13	G3	adenosquamous carcinoma	0	15	55	30	0.85
C000-2247	XXXII J-alpha 2D14	G3	squamous carcinoma	90	10	0	0	2.9
C000-2247	XXXII J-alpha 2G14	G3	squamous carcinoma	50	50	0	0	2.5
C000-2247	XXXII J-alpha 2H14	G3	squamous carcinoma	80	15	5	0	2.75
C000-2247	XXXII J-alpha 2I14	G3	squamous carcinoma	10	60	30	0	1.8
C000-2247	XXXII J-alpha 2A15	0	bronchial/bronchiolar epithelium	0	0	100	0	1
C000-2247	XXXII J-alpha 2B15	G3	squamous carcinoma	90	10	0	0	2.9
C000-1883	XXXII J-alpha 3A2	G1	adenocarcinoma	0	0	0	100	0
C000-1883	XXXII J-alpha 3B2	G1	adenocarcinoma	0	0	0	100	0
C000-1883	XXXII J-alpha 3C2	G1	adenocarcinoma	0	0	0	100	0
C000-1883	XXXII J-alpha 3D2	G1	adenocarcinoma	0	0	10	90	0.1
C000-1883	XXXII J-alpha 3E2	G2	adenocarcinoma	0	0	20	80	0.2
C000-1883	XXXII J-alpha 3F2	G2	adenocarcinoma	0	0	15	85	0.15
C000-1807	XXXII J-alpha 3D4	G2	adenocarcinoma	0	0	90	10	0.9
C000-1807	XXXII J-alpha 3E4	G2	adenocarcinoma	0	0	50	50	0.5
C000-1807	XXXII J-alpha 3F4	G2	adenocarcinoma	0	30	70	0	1.3
C000-1835	XXXII J-alpha 3D5	G3	adenocarcinoma	0	0	0	100	0
C000-1835	XXXII J-alpha 3I5	0	bronchial/bronchiolar epithelium	0	0	0	100	0
C000-1791	XXXII J-alpha 3E6	G3	adenocarcinoma	0	0	15	85	0.15
C000-1791	XXXII J-alpha 3F6	G3	adenocarcinoma	0	0	50	50	0.5
C000-1757	XXXII J-alpha 3D7	G3	adenocarcinoma	0	0	25	75	0.25
C000-1757	XXXII J-alpha 3E7	G3	adenocarcinoma	0	0	90	10	0.9
C000-1757	XXXII J-alpha 3F7	G3	adenocarcinoma	0	0	100	0	1
C000-1621	XXXII J-alpha 3D9	G1	adenocarcinoma, bronchioloalveolar pattern	0	0	5	95	0.05
C000-1621	XXXII J-alpha 3E9	G1	adenocarcinoma, bronchioloalveolar pattern	0	0	98	2	0.98
C000-1621	XXXII J-alpha 3F9	G1	adenocarcinoma, bronchioloalveolar pattern	0	0	85	15	0.85
C000-1621	XXXII J-alpha 3I9	G1	adenocarcinoma, bronchioloalveolar pattern	0	0	85	15	0.85
C000-2019	XXXII J-alpha 3G11	G4	large cell carcinoma	0	12	85	3	1.09
C000-2019	XXXII J-alpha 3H11	G4	large cell carcinoma	0	0	0	100	0
C000-2019	XXXII J-alpha 3I11	G4	large cell carcinoma	0	0	0	100	0
C000-1973	XXXII J-alpha 3A13	G3	adenocarcinoma	0	0	90	10	0.9
C000-1973	XXXII J-alpha 3C13	G3	adenocarcinoma	0	0	95	5	0.95
C000-1973	XXXII J-alpha 3F13	G3	adenocarcinoma	0	0	50	50	0.5
C000-1973	XXXII J-alpha 3A14	G2	adenocarcinoma	0	0	50	50	0.5
C000-1973	XXXII J-alpha 3B14	G2	adenocarcinoma	0	0	90	10	0.9
C000-1973	XXXII J-alpha 3C14	G1	adenocarcinoma	0	0	70	30	0.7
C000-1973	XXXII J-alpha 3D14	G1	adenocarcinoma	0	0	70	30	0.7
C000-1973	XXXII J-alpha 3F14	G1	adenocarcinoma	0	10	50	40	0.7
C000-2237	XXXII J-alpha 3H14	G2	adenocarcinoma	0	0	90	10	0.9
C000-2237	XXXII J-alpha 3I14	G2	adenocarcinoma	0	0	15	85	0.15
C000-2237	XXXII J-alpha 3C15	G2	adenocarcinoma	0	0	100	0	1
C000-2043	XXXII J-alpha 4C3	G1	adenocarcinoma	0	0	0	100	0
C000-2043	XXXII J-alpha 4E3	G1	adenocarcinoma	0	0	0	100	0
C000-2043	XXXII J-alpha 4F3	0	bronchial/bronchiolar epithelium	0	0	100	0	1
C000-2043	XXXII J-alpha 4G3	G2	adenocarcinoma	0	0	0	100	0
C000-2043	XXXII J-alpha 4H3	G2	adenocarcinoma	0	0	10	90	0.1
C000-2164	XXXII J-alpha 4G4	G1	adenocarcinoma, bronchioloalveolar pattern	0	10	90	0	1.1
C000-2164	XXXII J-alpha 4I4	G1	adenocarcinoma, bronchioloalveolar pattern	0	0	0	100	0
C000-2164	XXXII J-alpha 4E5	0	bronchial/bronchiolar epithelium	0	0	60	40	0.6
C000-2164	XXXII J-alpha 4F5	0	bronchial/bronchiolar epithelium	0	0	90	10	0.9
C000-1894	XXXII J-alpha 4G5	G1	adenocarcinoma	0	5	85	10	0.95
C000-1894	XXXII J-alpha 4H5	G1	adenocarcinoma	0	8	92	0	1.08
C000-1894	XXXII J-alpha 4F6	G1	adenocarcinoma	0	0	10	90	0.1
C000-1790	XXXII J-alpha 4B7	G3	adenocarcinoma	0	0	97	3	0.97
C000-1790	XXXII J-alpha 4C7	G3	adenocarcinoma	0	0	90	10	0.9
C000-2134	XXXII J-alpha 4A8	G2	adenocarcinoma	0	0	100	0	1
C000-2134	XXXII J-alpha 4B8	G2	adenocarcinoma	0	3	97	0	1.03
C000-2134	XXXII J-alpha 4C8	G2	adenocarcinoma	0	0	100	0	1
C000-1714	XXXII J-alpha 4A9	G1	adenocarcinoma	0	0	20	80	0.2
C000-1714	XXXII J-alpha 4B9	G2	adenocarcinoma	0	0	10	90	0.1
C000-1714	XXXII J-alpha 4C9	G2	adenocarcinoma	0	0	25	75	0.25
C000-1714	XXXII J-alpha 4D9	G2	adenocarcinoma	0	0	7	93	0.07
C000-1714	XXXII J-alpha 4E9	G2	adenocarcinoma	0	0	3	97	0.03
C000-1714	XXXII J-alpha 4F9	G1	adenocarcinoma	0	0	0	100	0
C000-1714	XXXII J-alpha 4G9	0	bronchial/bronchiolar epithelium	0	0	10	90	0.1
C000-1714	XXXII J-alpha 4H9	0	bronchial/bronchiolar epithelium	0	0	10	90	0.1
C000-1640	XXXII J-alpha 4D10	G1	adenocarcinoma	0	0	95	5	0.95
C000-2210	XXXII J-alpha 4D11	G3	adenocarcinoma	0	0	40	60	0.4
C000-2210	XXXII J-alpha 4G11	G3	adenocarcinoma	0	0	100	0	1
C000-2210	XXXII J-alpha 4H11	G3	adenocarcinoma	0	0	100	0	1
C000-2210	XXXII J-alpha 4I11	G3	adenocarcinoma	0	0	100	0	1
C000-2210	XXXII J-alpha 4C12	0	bronchial/bronchiolar epithelium	0	0	90	10	0.9
